# Supplementary material for: Proximity‐dependent biotinylation reveals an interaction between ubiquitin‐specific peptidase 46 and centrosome‐related proteins
Source: FEBS Open Bio. 2024 Oct 31;15(1):151–64. doi: 10.1002/2211-5463.13918 (PMC11705415; doi:10.1002/2211-5463.13918)
Supplement: Supplementary file 1 — Table S1. The list of primers used in this study. [file FEB4-15-151-s003.xlsx]

## Sheet: Table S1
Table S1. The list of primers used in this study.
Vector	Purpose/Annotation		Sequences (5' to 3')
PX458-ROSA26	Cloning for ROSA26 target sequence	Sense oligo	CACCGGACTGGAGTTGCAGATCACG
		Antisense-oligo	AAACCGTGATCTGCAACTCCAGTCC
Donor vector	Linearization of vector	Inverse PCR 1 forward primer	GGCCAGATATACGCGTTGACAT
(HITI-R26-CAG-USP46-BirA*-HA)		Inverse PCR 1 reverse primer	CGTACATCGCGAAGCAGCGCAA
	Linearization of vector	Inverse PCR 2 forward primer	AGCTGGGGCTCTAGGGGGTATC
		Inverse PCR 2 reverse primer	GGTTCTTTCCGCCTCAGAAGCC
	Cloning for ROSA26 target sequence	Infusion-ROSA26-sense oligo1	GCTTCGCGATGTACGGACTGGAGTTGCAGATCACGAGGGGCCAGATATACGCG
		Infusion-ROSA26-antisense-oligo1	CGCGTATATCTGGCCCCTCGTGATCTGCAACTCCAGTCCGTACATCGCGAAGC
	Cloning for ROSA26 target sequence	Infusion-ROSA26-sense oligo2	GAGGCGGAAAGAACCGACTGGAGTTGCAGATCACGAGGAGCTGGGGCTCTAGG
		Infusion-ROSA26-antisense-oligo2	CCTAGAGCCCCAGCTCCTCGTGATCTGCAACTCCAGTCGGTTCTTTCCGCCTC
	Cloning for mouse Usp46 CDS	Forward primer	CCCAAGCTTATGACTGTCCGAAACATCGC
		Reverse primer	CGGGGTACCGCTTCTCTTGATTGATAGAATA
	Usp46 mutagenesis	Forward primer	GCAGAAGAAGGTTGGCGTCATCCCA
		Reverse primer	CAACCTTCTTCTGCGTGGCAATGCT
pcDNA3-HA-Usp46	Cloning for mouse Usp46 CDS	Forward primer	ATAAGAATGCGGCCGCGATGACTGTCCGAAACATCGC
		Reverse primer	ATAGTTTAGCGGCCGCTTATTCTCTTGATTGATAGA
pcDNA3-HA-Usp46 DK92	Usp46 mutagenesis	Forward primer	GCAGAAGAAGGTTGGCGTCATCCCA
		Reverse primer	CAACCTTCTTCTGCGTGGCAATGCT
pEGFP-USP46	Cloning for mouse Usp46 CDS	Forward primer	GAAGATCTATGACTGTCCGAAACATCGC
		Reverse primer	CGACGTCGACTTATTCTCTTGATTGATAGA
pEGFP-WDR48	Cloning for mouse Wdr48 CDS	Forward primer	GAAGATCTATGGCGGCCCATCACCGGCA
		Reverse primer	CGACGTCGACTCACGTGGACTTCTGACGGT
pEGFP-WDR20	Cloning for mouse Wdr20 CDS	Forward primer	GGAAGATCTATGGCGACGGAGGGAGGAGG
		Reverse primer	CCGGAATTCTTAAGGATTAAAACTTACCA
pCAG-mCherry-C1	Cloning for mCherry CDS	Forward primer	CGGGGTACCCCACCATGGTGAGCAAGGGCGAGGA
		Reverse primer	CCGCTCGAGCTTGTACAGCTCGTCCATGC
pCAG-mCherry-TUBG1	Cloning for mouse Tubg1 CDS	Forward primer	ACGCGTCGACATGCCGAGAGAAATCATCAC
		Reverse primer	CCGGAATTCTCACTGCTCCTGGGTGCCCC
pCAG-VN (I152L)-MCS	Cloning for VN (I152L) CDS	Forward primer	CGGGGTACCCCGCCATGGTGAGCAAGGGCGAGGA
		Reverse primer	CCGCTCGAGACTCCCGCCACCTCCGCTCCCGCCACCTCCGGCGGTGAGATAGACGTTGT
pCAG-MCS-VC155	Cloning for VC155 CDS	Forward primer	GGACTAGTCGTCCGGCGTGCAAAATCCC
		Reverse primer	ATAGTTTAGCGGCCGCTTACTTGTACAGCTCGTCCA
pCAG-VC155-MCS	Cloning for VC155 CDS	Forward primer	CGGGGTACCCCGCCATGGACAAGCAGAAGAACGGCAT
		Reverse primer	CCGCTCGAGACTCCCGCCACCTCCGCTCCCGCCACCTCCCTTGTACAGCTCGTCCATGC
pCAG-VN-USP46	Cloning for mouse Usp46 CDS	Forward primer	CCGCTCGAGATGACTGTCCGAAACATCGC
		Reverse primer	CGCGGATCCGCGTTATTCTCTTGAATTGATAGA
pCAG-DCTN2-VC	Cloning for mouse Dctn2 CDS	Forward primer	ACGCGTCGACCCGCCATGGCGGACCCTAAATACGC
		Reverse primer	GGACTAGTCTTTCCCAGCCTCTTCATCC
pCAG-VC-HAUS4	Cloning for mouse Haus4 CDS	Forward primer	CCGCTCGAGATGGCGTCTGGAGATTTCTG
		Reverse primer	CGCGGATCCTCAGCGCTGGGCCTTGCTTA
pCAG-CRMP1-VC	Cloning for mouse Crmp1 CDS	Forward primer	CCGGAATTCCCGCCATGTCTCATCAGGGGAAGAA
		Reverse primer	GGACTAGTACCGAGGCTGGTGATGTTGG
pCAG-VC-SIRT2	Cloning for mouse Sirt2 CDS	Forward primer	CCGCTCGAGATGGCCGAGCCGGACCCCTC
		Reverse primer	CGCGGATCCTTACTGCTGTTCCTCTTTCT
pCAG-VC-SLAIN2	Cloning for mouse Slain2 CDS	Forward primer	ACGCGTCGACATGGAGGACGTTAACTCCAA
		Reverse primer	GGACTAGTTCAGTAACAGCCGTCTTTCC
pCAG-VC-SNAP29	Cloning for mouse Snap29 CDS	Forward primer	ACGCGTCGACATGTCTGGCTATCCTAAAAG
		Reverse primer	GGACTAGTCTAGAGTTGCCGCACTTTTT
pCAG-VC-TUBGCP2	Cloning for mouse Tubgcp2 CDS	Forward primer	CCGGAATTCATGAGCGAATTTCGGATTCA
		Reverse primer	GGACTAGTTCATTGCGCAGGAATGGCCA
pCAG-VC-AHI1	Cloning for mouse Ahi1 CDS	Forward primer	GGAGTCTCGAGGTCGACATGGAGCCAGAAACTCCAG
		Reverse primer	GCCGCTCTAGAACTAGTTTACTCTATCAGGGTGACT
pCAG-VC-NEDD1	Cloning for mouse Nedd1 CDS	Forward primer	ACGCGTCGACATGCAGGAAAACCTCAGATT
		Reverse primer	GGACTAGTTCAGAAATGGGCCCGCAGCC
pCAG-VC-CCP110	Cloning for mouse Ccp110 CDS	Forward primer	ACGCGTCGACATGGAGGAATATGAGGAGTT
		Reverse primer	GGACTAGTTTAAATTGTCGCAACATTTG
pCAG-VC-TPGS1	Cloning for mouse Tpgs1 CDS	Forward primer	ACGCGTCGACATGGCGGCAGTGGAGAAACG
		Reverse primer	GGACTAGTTTAGCCCACTGGCTTGACCT
pCAG-VC-CCDC92	Cloning for mouse Ccdc92 CDS	Forward primer	GGAGTCTCGAGGTCGACATGGCAGCCACAAACCTGG
		Reverse primer	GCCGCTCTAGAACTAGTTCACACAGTTCGGTCTGTC
pCAG-VC-HAP1	Cloning for mouse Hap1 CDS	Forward primer	GGAGTCTCGAGGTCGACATGCGCCCGAAAGAGCAGGT
		Reverse primer	GCCGCTCTAGAACTAGTCTAGGTGGCCCCAGAAGGCC
pCAG-VC-HOOK3	Cloning for mouse Hook3 CDS	Forward primer	ACGCGTCGACATGTTTAACGTGGAGTCTGT
		Reverse primer	GGACTAGTCTACCTTGCTGTGGCTGGCT
pCAG-VC-KIF2A	Cloning for mouse Kif2a CDS	Forward primer	ACGCGTCGACATGGCAACGGCCAACTTCGG
		Reverse primer	CCGGAATTCTTAGAGGGCTCGGGGCCTCT
pCAG-VC-FKBP4	Cloning for mouse Fkbp4 CDS	Forward primer	CCGCTCGAGATGACCGCCGAGGAGATGAA
		Reverse primer	CGCGGATCCCTACGCTTCTGTCTCCACCC
