# Supplementary material for: Proximity‐dependent biotinylation reveals an interaction between ubiquitin‐specific peptidase 46 and centrosome‐related proteins
Source: FEBS Open Bio. 2024 Oct 31;15(1):151–64. doi: 10.1002/2211-5463.13918 (PMC11705415; doi:10.1002/2211-5463.13918)
Supplement: Supplementary file 2 — Table S2. The full list of identified proteins in BioID analysis. [file FEB4-15-151-s001.xlsx]

## Sheet: Table S2
Table S2. The full list of identified proteins in BioID analysis.
				Total Spectrum Count
#	Accession Number	Alternate ID	Molecular Weight	Neuro2a	UPS46-WT-BioID-KI	UPS46-DK92-BioID-KI	Identified Proteins
1	ACACA_MOUSE [4]	Acaca	265 kDa	942	1034	1073	Cluster of Acetyl-CoA carboxylase 1 OS=Mus musculus GN=Acaca PE=1 SV=1 (ACACA_MOUSE)
2	sp|K2C1_HUMAN| [24]		66 kDa	435	824	785	Cluster of sp|K2C1_HUMAN|
3	E9QPD7_MOUSE (+2)	Pcx	130 kDa	298	570	638	Pyruvate carboxylase OS=Mus musculus GN=Pcx PE=1 SV=1
4	sp|K1C10_HUMAN| [15]		60 kDa	184	374	341	Cluster of sp|K1C10_HUMAN|
5	PCCA_MOUSE [4]	Pcca	80 kDa	148	225	182	Cluster of Propionyl-CoA carboxylase alpha chain, mitochondrial OS=Mus musculus GN=Pcca PE=1 SV=2 (PCCA_MOUSE)
6	MCCA_MOUSE	Mccc1	79 kDa	175	247	195	Methylcrotonoyl-CoA carboxylase subunit alpha, mitochondrial OS=Mus musculus GN=Mccc1 PE=1 SV=2
7	MCCB_MOUSE [2]	Mccc2	61 kDa	179	168	151	Cluster of Methylcrotonoyl-CoA carboxylase beta chain, mitochondrial OS=Mus musculus GN=Mccc2 PE=1 SV=1 (MCCB_MOUSE)
8	PCCB_MOUSE [2]	Pccb	58 kDa	131	182	165	Cluster of Propionyl-CoA carboxylase beta chain, mitochondrial OS=Mus musculus GN=Pccb PE=1 SV=2 (PCCB_MOUSE)
9	sp|K1C9_HUMAN|		62 kDa	112	146	173	sp|K1C9_HUMAN|
10	sp|TRYP_PIG|		24 kDa	120	178	185	sp|TRYP_PIG|
11	HSP7C_MOUSE [5]	Hspa8	71 kDa	29	129	137	Cluster of Heat shock cognate 71 kDa protein OS=Mus musculus GN=Hspa8 PE=1 SV=1 (HSP7C_MOUSE)
12	WDR48_MOUSE	Wdr48	76 kDa	0	128	146	WD repeat-containing protein 48 OS=Mus musculus GN=Wdr48 PE=1 SV=1
13	TBB5_MOUSE [7]	Tubb5	50 kDa	70	104	93	Cluster of Tubulin beta-5 chain OS=Mus musculus GN=Tubb5 PE=1 SV=1 (TBB5_MOUSE)
14	ODB2_MOUSE	Dbt	53 kDa	41	68	56	Lipoamide acyltransferase component of branched-chain alpha-keto acid dehydrogenase complex, mitochondrial OS=Mus musculus GN=Dbt PE=1 SV=2
15	TCPQ_MOUSE [3]	Cct8	60 kDa	1	105	101	Cluster of T-complex protein 1 subunit theta OS=Mus musculus GN=Cct8 PE=1 SV=3 (TCPQ_MOUSE)
16	TCPG_MOUSE	Cct3	61 kDa	5	68	69	T-complex protein 1 subunit gamma OS=Mus musculus GN=Cct3 PE=1 SV=1
17	TCPA_MOUSE	Tcp1	60 kDa	7	62	63	T-complex protein 1 subunit alpha OS=Mus musculus GN=Tcp1 PE=1 SV=3
18	TCPB_MOUSE [2]	Cct2	57 kDa	0	61	62	Cluster of T-complex protein 1 subunit beta OS=Mus musculus GN=Cct2 PE=1 SV=4 (TCPB_MOUSE)
19	UBP46_MOUSE [2]	Usp46	42 kDa	0	46	58	Cluster of Ubiquitin carboxyl-terminal hydrolase 46 OS=Mus musculus GN=Usp46 PE=1 SV=1 (UBP46_MOUSE)
20	sp|REF_HEVBR|		15 kDa	25	41	45	sp|REF_HEVBR|
21	TCPD_MOUSE	Cct4	58 kDa	0	49	54	T-complex protein 1 subunit delta OS=Mus musculus GN=Cct4 PE=1 SV=3
22	TCPZ_MOUSE	Cct6a	58 kDa	1	48	43	T-complex protein 1 subunit zeta OS=Mus musculus GN=Cct6a PE=1 SV=3
23	EF1A1_MOUSE [2]	Eef1a1	50 kDa	21	24	39	Cluster of Elongation factor 1-alpha 1 OS=Mus musculus GN=Eef1a1 PE=1 SV=3 (EF1A1_MOUSE)
24	ACTG_MOUSE [3]	Actg1	42 kDa	13	35	35	Cluster of Actin, cytoplasmic 2 OS=Mus musculus GN=Actg1 PE=1 SV=1 (ACTG_MOUSE)
25	HNRPM_MOUSE [2]	Hnrnpm	78 kDa	19	42	44	Cluster of Heterogeneous nuclear ribonucleoprotein M OS=Mus musculus GN=Hnrnpm PE=1 SV=3 (HNRPM_MOUSE)
26	Q3UWE6_MOUSE [2]	Wdr20	63 kDa	0	53	39	Cluster of MCG14935, isoform CRA_a OS=Mus musculus GN=Wdr20 PE=1 SV=1 (Q3UWE6_MOUSE)
27	TCPH_MOUSE	Cct7	60 kDa	1	42	41	T-complex protein 1 subunit eta OS=Mus musculus GN=Cct7 PE=1 SV=1
28	ODPA_MOUSE	Pdha1	43 kDa	19	27	27	Pyruvate dehydrogenase E1 component subunit alpha, somatic form, mitochondrial OS=Mus musculus GN=Pdha1 PE=1 SV=1
29	PCBP1_MOUSE [4]	Pcbp1	37 kDa	17	30	33	Cluster of Poly(rC)-binding protein 1 OS=Mus musculus GN=Pcbp1 PE=1 SV=1 (PCBP1_MOUSE)
30	MAP1B_MOUSE [3]	Map1b	270 kDa	5	23	46	Cluster of Microtubule-associated protein 1B OS=Mus musculus GN=Map1b PE=1 SV=2 (MAP1B_MOUSE)
31	RS25_MOUSE	Rps25	14 kDa	22	39	25	40S ribosomal protein S25 OS=Mus musculus GN=Rps25 PE=1 SV=1
32	TCPE_MOUSE [2]	Cct5	60 kDa	0	32	41	Cluster of T-complex protein 1 subunit epsilon OS=Mus musculus GN=Cct5 PE=1 SV=1 (TCPE_MOUSE)
33	E9Q616_MOUSE	Ahnak	604 kDa	0	31	30	AHNAK nucleoprotein (desmoyokin) OS=Mus musculus GN=Ahnak PE=1 SV=1
34	TBA1A_MOUSE [2]	Tuba1a	50 kDa	12	27	30	Cluster of Tubulin alpha-1A chain OS=Mus musculus GN=Tuba1a PE=1 SV=1 (TBA1A_MOUSE)
35	CH60_MOUSE	Hspd1	61 kDa	17	27	24	60 kDa heat shock protein, mitochondrial OS=Mus musculus GN=Hspd1 PE=1 SV=1
36	DDX5_MOUSE [4]	Ddx5	69 kDa	14	27	29	Cluster of Probable ATP-dependent RNA helicase DDX5 OS=Mus musculus GN=Ddx5 PE=1 SV=2 (DDX5_MOUSE)
37	CPSF5_MOUSE	Nudt21	26 kDa	9	21	19	Cleavage and polyadenylation specificity factor subunit 5 OS=Mus musculus GN=Nudt21 PE=1 SV=1
38	MYH9_MOUSE [11]	Myh9	226 kDa	0	25	29	Cluster of Myosin-9 OS=Mus musculus GN=Myh9 PE=1 SV=4 (MYH9_MOUSE)
39	NUDC_MOUSE	Nudc	38 kDa	0	33	37	Nuclear migration protein nudC OS=Mus musculus GN=Nudc PE=1 SV=1
40	FRG1_MOUSE	Frg1	29 kDa	10	25	25	Protein FRG1 OS=Mus musculus GN=Frg1 PE=1 SV=2
41	GRP78_MOUSE	Hspa5	72 kDa	4	41	42	78 kDa glucose-regulated protein OS=Mus musculus GN=Hspa5 PE=1 SV=3
42	RS3_MOUSE	Rps3	27 kDa	4	28	18	40S ribosomal protein S3 OS=Mus musculus GN=Rps3 PE=1 SV=1
43	AKA12_MOUSE	Akap12	181 kDa	1	24	28	A-kinase anchor protein 12 OS=Mus musculus GN=Akap12 PE=1 SV=1
44	GRP75_MOUSE	Hspa9	73 kDa	7	27	21	Stress-70 protein, mitochondrial OS=Mus musculus GN=Hspa9 PE=1 SV=3
45	PERI_MOUSE	Prph	54 kDa	14	20	17	Peripherin OS=Mus musculus GN=Prph PE=1 SV=2
46	ANR17_MOUSE [4]	Ankrd17	274 kDa	2	20	30	Cluster of Ankyrin repeat domain-containing protein 17 OS=Mus musculus GN=Ankrd17 PE=1 SV=2 (ANR17_MOUSE)
47	PUF60_MOUSE	Puf60	60 kDa	10	17	16	Poly(U)-binding-splicing factor PUF60 OS=Mus musculus GN=Puf60 PE=1 SV=2
48	RTN4_MOUSE	Rtn4	127 kDa	1	25	28	Reticulon-4 OS=Mus musculus GN=Rtn4 PE=1 SV=2
49	A0A0R4J0K2_MOUSE (+3)	Ckap5	224 kDa	0	24	23	Cytoskeleton-associated protein 5 OS=Mus musculus GN=Ckap5 PE=1 SV=1
50	ELAV4_MOUSE [10]	Elavl4	42 kDa	13	23	26	Cluster of ELAV-like protein 4 OS=Mus musculus GN=Elavl4 PE=1 SV=1 (ELAV4_MOUSE)
51	DNJA1_MOUSE	Dnaja1	45 kDa	0	20	20	DnaJ homolog subfamily A member 1 OS=Mus musculus GN=Dnaja1 PE=1 SV=1
52	SYFA_MOUSE	Farsa	58 kDa	12	18	21	Phenylalanine--tRNA ligase alpha subunit OS=Mus musculus GN=Farsa PE=1 SV=1
53	TCEA1_MOUSE [2]	Tcea1	34 kDa	10	15	19	Cluster of Transcription elongation factor A protein 1 OS=Mus musculus GN=Tcea1 PE=1 SV=2 (TCEA1_MOUSE)
54	HS90B_MOUSE	Hsp90ab1	83 kDa	0	33	42	Heat shock protein HSP 90-beta OS=Mus musculus GN=Hsp90ab1 PE=1 SV=3
55	DNJC7_MOUSE	Dnajc7	56 kDa	0	14	32	DnaJ homolog subfamily C member 7 OS=Mus musculus GN=Dnajc7 PE=1 SV=2
56	PABP1_MOUSE [5]	Pabpc1	71 kDa	1	23	20	Cluster of Polyadenylate-binding protein 1 OS=Mus musculus GN=Pabpc1 PE=1 SV=2 (PABP1_MOUSE)
57	G3UYG6_MOUSE (+1)	Gigyf2	149 kDa	2	26	18	GRB10-interacting GYF protein 2 OS=Mus musculus GN=Gigyf2 PE=1 SV=1
58	RBP2_MOUSE	Ranbp2	341 kDa	0	12	19	E3 SUMO-protein ligase RanBP2 OS=Mus musculus GN=Ranbp2 PE=1 SV=2
59	ATPA_MOUSE	Atp5a1	60 kDa	11	15	14	ATP synthase subunit alpha, mitochondrial OS=Mus musculus GN=Atp5a1 PE=1 SV=1
60	E9Q3M3_MOUSE	Dctn1	140 kDa	0	10	26	Dynactin subunit 1 OS=Mus musculus GN=Dctn1 PE=1 SV=1
61	CRK_MOUSE [2]	Crk	34 kDa	0	15	23	Cluster of Adapter molecule crk OS=Mus musculus GN=Crk PE=1 SV=1 (CRK_MOUSE)
62	A0A0A0MQ79_MOUSE [4]	Prrc2c	311 kDa	1	14	13	Cluster of Protein PRRC2C OS=Mus musculus GN=Prrc2c PE=1 SV=1 (A0A0A0MQ79_MOUSE)
63	B7FAU9_MOUSE [4]	Flna	280 kDa	0	12	25	Cluster of Filamin, alpha OS=Mus musculus GN=Flna PE=1 SV=1 (B7FAU9_MOUSE)
64	ATPB_MOUSE	Atp5b	56 kDa	4	17	12	ATP synthase subunit beta, mitochondrial OS=Mus musculus GN=Atp5b PE=1 SV=2
65	D3YYK8_MOUSE (+2)	Mapre2	29 kDa	0	16	15	Microtubule-associated protein RP/EB family member 2 (Fragment) OS=Mus musculus GN=Mapre2 PE=1 SV=1
66	ODP2_MOUSE	Dlat	68 kDa	9	12	14	Dihydrolipoyllysine-residue acetyltransferase component of pyruvate dehydrogenase complex, mitochondrial OS=Mus musculus GN=Dlat PE=1 SV=2
67	SYEP_MOUSE	Eprs	170 kDa	0	18	15	Bifunctional glutamate/proline--tRNA ligase OS=Mus musculus GN=Eprs PE=1 SV=4
68	COPA_MOUSE	Copa	138 kDa	0	16	20	Coatomer subunit alpha OS=Mus musculus GN=Copa PE=1 SV=2
69	ENOA_MOUSE	Eno1	47 kDa	9	12	7	Alpha-enolase OS=Mus musculus GN=Eno1 PE=1 SV=3
70	PHLP1_MOUSE	Phlpp1	182 kDa	0	17	18	PH domain leucine-rich repeat-containing protein phosphatase 1 OS=Mus musculus GN=Phlpp1 PE=1 SV=2
71	RS3A_MOUSE	Rps3a	30 kDa	1	22	14	40S ribosomal protein S3a OS=Mus musculus GN=Rps3a PE=1 SV=3
72	H4_MOUSE	Hist1h4a	11 kDa	15	8	3	Histone H4 OS=Mus musculus GN=Hist1h4a PE=1 SV=2
73	HDA10_MOUSE	Hdac10	72 kDa	10	13	18	Histone deacetylase 10 OS=Mus musculus GN=Hdac10 PE=2 SV=2
74	DMWD_MOUSE [2]	Dmwd	70 kDa	0	18	19	Cluster of Dystrophia myotonica WD repeat-containing protein OS=Mus musculus GN=Dmwd PE=1 SV=3 (DMWD_MOUSE)
75	HDAC6_MOUSE	Hdac6	126 kDa	8	11	18	Histone deacetylase 6 OS=Mus musculus GN=Hdac6 PE=1 SV=3
76	DNJA2_MOUSE	Dnaja2	46 kDa	0	9	19	DnaJ homolog subfamily A member 2 OS=Mus musculus GN=Dnaja2 PE=1 SV=1
77	SYRC_MOUSE	Rars	76 kDa	0	18	15	Arginine--tRNA ligase, cytoplasmic OS=Mus musculus GN=Rars PE=1 SV=2
78	ACTZ_MOUSE [2]	Actr1a	43 kDa	0	10	15	Cluster of Alpha-centractin OS=Mus musculus GN=Actr1a PE=1 SV=1 (ACTZ_MOUSE)
79	COPD_MOUSE	Arcn1	57 kDa	0	15	19	Coatomer subunit delta OS=Mus musculus GN=Arcn1 PE=1 SV=2
80	RS4X_MOUSE	Rps4x	30 kDa	3	14	8	40S ribosomal protein S4, X isoform OS=Mus musculus GN=Rps4x PE=1 SV=2
81	STOM_MOUSE	Stom	31 kDa	8	19	8	Erythrocyte band 7 integral membrane protein OS=Mus musculus GN=Stom PE=1 SV=3
82	DDX3X_MOUSE [2]	Ddx3x	73 kDa	5	17	18	Cluster of ATP-dependent RNA helicase DDX3X OS=Mus musculus GN=Ddx3x PE=1 SV=3 (DDX3X_MOUSE)
83	AKAP8_MOUSE	Akap8	76 kDa	1	14	14	A-kinase anchor protein 8 OS=Mus musculus GN=Akap8 PE=1 SV=1
84	DVL3_MOUSE (+2)	Dvl3	78 kDa	0	16	27	Segment polarity protein dishevelled homolog DVL-3 OS=Mus musculus GN=Dvl3 PE=1 SV=2
85	PDIA3_MOUSE	Pdia3	57 kDa	0	15	11	Protein disulfide-isomerase A3 OS=Mus musculus GN=Pdia3 PE=1 SV=2
86	SEPT9_MOUSE	Sept9	66 kDa	0	13	14	Septin-9 OS=Mus musculus GN=Sept9 PE=1 SV=1
87	COPB_MOUSE	Copb1	107 kDa	0	9	12	Coatomer subunit beta OS=Mus musculus GN=Copb1 PE=1 SV=1
88	DYHC1_MOUSE	Dync1h1	532 kDa	0	5	12	Cytoplasmic dynein 1 heavy chain 1 OS=Mus musculus GN=Dync1h1 PE=1 SV=2
89	FKBP4_MOUSE	Fkbp4	52 kDa	0	15	16	Peptidyl-prolyl cis-trans isomerase FKBP4 OS=Mus musculus GN=Fkbp4 PE=1 SV=5
90	ODPB_MOUSE	Pdhb	39 kDa	4	7	9	Pyruvate dehydrogenase E1 component subunit beta, mitochondrial OS=Mus musculus GN=Pdhb PE=1 SV=1
91	DNJB6_MOUSE [3]	Dnajb6	40 kDa	6	14	12	Cluster of DnaJ homolog subfamily B member 6 OS=Mus musculus GN=Dnajb6 PE=1 SV=4 (DNJB6_MOUSE)
92	BIRC6_MOUSE (+2)	Birc6	532 kDa	0	11	14	Baculoviral IAP repeat-containing protein 6 OS=Mus musculus GN=Birc6 PE=1 SV=2
93	CC124_MOUSE	Ccdc124	25 kDa	2	13	11	Coiled-coil domain-containing protein 124 OS=Mus musculus GN=Ccdc124 PE=1 SV=1
94	ENPL_MOUSE	Hsp90b1	92 kDa	0	19	12	Endoplasmin OS=Mus musculus GN=Hsp90b1 PE=1 SV=2
95	IGEB_MOUSE	Iap	63 kDa	3	13	15	IgE-binding protein OS=Mus musculus GN=Iap PE=2 SV=1
96	SAC2_MOUSE	Inpp5f	128 kDa	0	12	16	Phosphatidylinositide phosphatase SAC2 OS=Mus musculus GN=Inpp5f PE=1 SV=1
97	WWC2_MOUSE	Wwc2	133 kDa	0	9	14	Protein WWC2 OS=Mus musculus GN=Wwc2 PE=1 SV=1
98	DNJB1_MOUSE	Dnajb1	38 kDa	0	9	12	DnaJ homolog subfamily B member 1 OS=Mus musculus GN=Dnajb1 PE=1 SV=3
99	E9PWE8_MOUSE	Dpysl3	74 kDa	0	14	24	Dihydropyrimidinase-related protein 3 OS=Mus musculus GN=Dpysl3 PE=1 SV=1
100	HAP28_MOUSE	Pdap1	21 kDa	7	10	12	28 kDa heat- and acid-stable phosphoprotein OS=Mus musculus GN=Pdap1 PE=1 SV=1
101	RCC2_MOUSE	Rcc2	56 kDa	8	7	3	Protein RCC2 OS=Mus musculus GN=Rcc2 PE=1 SV=1
102	PP1A_MOUSE [4]	Ppp1ca	38 kDa	1	9	15	Cluster of Serine/threonine-protein phosphatase PP1-alpha catalytic subunit OS=Mus musculus GN=Ppp1ca PE=1 SV=1 (PP1A_MOUSE)
103	A0A1Y7VKY1_MOUSE (+2)	Gm11361	18 kDa	9	13	9	MCG116671 OS=Mus musculus GN=Gm11361 PE=3 SV=1
104	PHB2_MOUSE	Phb2	33 kDa	3	13	8	Prohibitin-2 OS=Mus musculus GN=Phb2 PE=1 SV=1
105	COPB2_MOUSE	Copb2	102 kDa	0	10	13	Coatomer subunit beta' OS=Mus musculus GN=Copb2 PE=1 SV=2
106	E9PZP8_MOUSE	Herc1	533 kDa	0	2	14	HECT and RLD domain-containing E3 ubiquitin protein ligase family member 1 OS=Mus musculus GN=Herc1 PE=1 SV=1
107	PLAK_MOUSE	Jup	82 kDa	4	16	8	Junction plakoglobin OS=Mus musculus GN=Jup PE=1 SV=3
108	PRS10_MOUSE	Psmc6	44 kDa	1	7	12	26S proteasome regulatory subunit 10B OS=Mus musculus GN=Psmc6 PE=1 SV=1
109	RUVB2_MOUSE	Ruvbl2	51 kDa	0	10	19	RuvB-like 2 OS=Mus musculus GN=Ruvbl2 PE=1 SV=3
110	SYDC_MOUSE	Dars	57 kDa	1	11	17	Aspartate--tRNA ligase, cytoplasmic OS=Mus musculus GN=Dars PE=1 SV=2
111	A0A0N4SVL0_MOUSE [4]	Eif4g3	193 kDa	0	10	12	Cluster of Eukaryotic translation initiation factor 4 gamma 3 OS=Mus musculus GN=Eif4g3 PE=1 SV=1 (A0A0N4SVL0_MOUSE)
112	A0A1D5RMI8_MOUSE	Alms1	413 kDa	0	5	17	Alstrom syndrome protein 1 homolog OS=Mus musculus GN=Alms1 PE=1 SV=1
113	STIP1_MOUSE	Stip1	63 kDa	0	8	13	Stress-induced-phosphoprotein 1 OS=Mus musculus GN=Stip1 PE=1 SV=1
114	UBP15_MOUSE	Usp15	112 kDa	0	14	14	Ubiquitin carboxyl-terminal hydrolase 15 OS=Mus musculus GN=Usp15 PE=1 SV=1
115	VIGLN_MOUSE	Hdlbp	142 kDa	0	11	11	Vigilin OS=Mus musculus GN=Hdlbp PE=1 SV=1
116	A0A0R4J0Y3_MOUSE	Helz	220 kDa	5	9	12	Probable helicase with zinc finger domain OS=Mus musculus GN=Helz PE=1 SV=1
117	SGT1_MOUSE	Sugt1	38 kDa	0	8	14	Protein SGT1 homolog OS=Mus musculus GN=Sugt1 PE=1 SV=3
118	AFAD_MOUSE [3]	Afdn	207 kDa	0	17	11	Cluster of Afadin OS=Mus musculus GN=Afdn PE=1 SV=3 (AFAD_MOUSE)
119	PRDX4_MOUSE	Prdx4	31 kDa	3	9	15	Peroxiredoxin-4 OS=Mus musculus GN=Prdx4 PE=1 SV=1
120	Q8C2Q8_MOUSE	Atp5c1	30 kDa	3	11	7	ATP synthase subunit gamma OS=Mus musculus GN=Atp5c1 PE=1 SV=1
121	COPG2_MOUSE	Copg2	98 kDa	0	14	16	Coatomer subunit gamma-2 OS=Mus musculus GN=Copg2 PE=1 SV=1
122	SYK_MOUSE	Kars	68 kDa	0	10	14	Lysine--tRNA ligase OS=Mus musculus GN=Kars PE=1 SV=1
123	AIMP1_MOUSE	Aimp1	34 kDa	1	8	16	Aminoacyl tRNA synthase complex-interacting multifunctional protein 1 OS=Mus musculus GN=Aimp1 PE=1 SV=2
124	Q3U3J1_MOUSE	Bckdha	51 kDa	5	11	5	2-oxoisovalerate dehydrogenase subunit alpha, mitochondrial OS=Mus musculus GN=Bckdha PE=1 SV=1
125	SPF45_MOUSE	Rbm17	45 kDa	7	8	10	Splicing factor 45 OS=Mus musculus GN=Rbm17 PE=1 SV=1
126	Q91V55_MOUSE [2]	Rps5	23 kDa	5	9	8	Cluster of 40S ribosomal protein S5 OS=Mus musculus GN=Rps5 PE=1 SV=1 (Q91V55_MOUSE)
127	A2ACQ1_MOUSE (+1)	Dhx35	79 kDa	3	13	8	DEAH (Asp-Glu-Ala-His) box polypeptide 35 OS=Mus musculus GN=Dhx35 PE=1 SV=1
128	B1AUX2_MOUSE (+1)	Hcfc1	215 kDa	0	9	6	Host cell factor 1 OS=Mus musculus GN=Hcfc1 PE=1 SV=1
129	UBP2L_MOUSE	Ubap2l	117 kDa	2	12	10	Ubiquitin-associated protein 2-like OS=Mus musculus GN=Ubap2l PE=1 SV=1
130	MAGD1_MOUSE	Maged1	86 kDa	1	9	11	Melanoma-associated antigen D1 OS=Mus musculus GN=Maged1 PE=1 SV=1
131	SYIC_MOUSE	Iars	144 kDa	0	5	15	Isoleucine--tRNA ligase, cytoplasmic OS=Mus musculus GN=Iars PE=1 SV=2
132	TAB1_MOUSE	Tab1	55 kDa	0	10	13	TGF-beta-activated kinase 1 and MAP3K7-binding protein 1 OS=Mus musculus GN=Tab1 PE=1 SV=2
133	VIME_MOUSE [2]	Vim	54 kDa	3	10	10	Cluster of Vimentin OS=Mus musculus GN=Vim PE=1 SV=3 (VIME_MOUSE)
134	E9PV22_MOUSE [3]	Lrrc47	66 kDa	0	6	7	Cluster of Leucine-rich repeat-containing protein 47 OS=Mus musculus GN=Lrrc47 PE=1 SV=1 (E9PV22_MOUSE)
135	NPM_MOUSE	Npm1	33 kDa	2	12	4	Nucleophosmin OS=Mus musculus GN=Npm1 PE=1 SV=1
136	Q5XJF6_MOUSE	Rpl10a	25 kDa	1	9	5	Ribosomal protein OS=Mus musculus GN=Rpl10a PE=1 SV=1
137	RS30_MOUSE	Fau	7 kDa	2	4	4	40S ribosomal protein S30 OS=Mus musculus GN=Fau PE=1 SV=1
138	E9Q0U7_MOUSE [7]	Hsph1	92 kDa	0	12	10	Cluster of Heat shock protein 105 kDa OS=Mus musculus GN=Hsph1 PE=1 SV=1 (E9Q0U7_MOUSE)
139	ELP4_MOUSE	Elp4	46 kDa	0	7	10	Elongator complex protein 4 OS=Mus musculus GN=Elp4 PE=1 SV=2
140	HAUS4_MOUSE	Haus4	42 kDa	0	9	10	HAUS augmin-like complex subunit 4 OS=Mus musculus GN=Haus4 PE=1 SV=1
141	NUCL_MOUSE	Ncl	77 kDa	0	14	9	Nucleolin OS=Mus musculus GN=Ncl PE=1 SV=2
142	RS7_MOUSE	Rps7	22 kDa	2	4	3	40S ribosomal protein S7 OS=Mus musculus GN=Rps7 PE=2 SV=1
143	UBR4_MOUSE	Ubr4	572 kDa	0	0	7	E3 ubiquitin-protein ligase UBR4 OS=Mus musculus GN=Ubr4 PE=1 SV=1
144	HTF4_MOUSE [2]	Tcf12	76 kDa	4	6	8	Cluster of Transcription factor 12 OS=Mus musculus GN=Tcf12 PE=1 SV=2 (HTF4_MOUSE)
145	IF4E2_MOUSE [2]	Eif4e2	28 kDa	2	7	5	Cluster of Eukaryotic translation initiation factor 4E type 2 OS=Mus musculus GN=Eif4e2 PE=1 SV=1 (IF4E2_MOUSE)
146	Q3TB04_MOUSE [3]	Frmd4a	81 kDa	0	5	11	Cluster of FERM domain-containing protein 4A OS=Mus musculus GN=Frmd4a PE=1 SV=1 (Q3TB04_MOUSE)
147	ADT1_MOUSE [2]	Slc25a4	33 kDa	1	10	6	Cluster of ADP/ATP translocase 1 OS=Mus musculus GN=Slc25a4 PE=1 SV=4 (ADT1_MOUSE)
148	AL9A1_MOUSE	Aldh9a1	54 kDa	0	10	11	4-trimethylaminobutyraldehyde dehydrogenase OS=Mus musculus GN=Aldh9a1 PE=1 SV=1
149	ASNS_MOUSE	Asns	64 kDa	0	6	12	Asparagine synthetase [glutamine-hydrolyzing] OS=Mus musculus GN=Asns PE=1 SV=3
150	BAG3_MOUSE	Bag3	62 kDa	1	9	9	BAG family molecular chaperone regulator 3 OS=Mus musculus GN=Bag3 PE=1 SV=2
151	CSDE1_MOUSE (+1)	Csde1	89 kDa	0	6	9	Cold shock domain-containing protein E1 OS=Mus musculus GN=Csde1 PE=1 SV=1
152	DCTN2_MOUSE	Dctn2	44 kDa	0	11	14	Dynactin subunit 2 OS=Mus musculus GN=Dctn2 PE=1 SV=3
153	RL7_MOUSE [2]	Rpl7	31 kDa	1	7	8	Cluster of 60S ribosomal protein L7 OS=Mus musculus GN=Rpl7 PE=1 SV=2 (RL7_MOUSE)
154	1433Z_MOUSE [4]	Ywhaz	28 kDa	2	11	7	Cluster of 14-3-3 protein zeta/delta OS=Mus musculus GN=Ywhaz PE=1 SV=1 (1433Z_MOUSE)
155	A0A0J9YTY0_MOUSE [5]	Sept11	49 kDa	0	10	14	Cluster of Septin-11 OS=Mus musculus GN=Sept11 PE=1 SV=1 (A0A0J9YTY0_MOUSE)
156	E9Q3V6_MOUSE (+1)	Sept2	37 kDa	0	6	7	Septin-2 OS=Mus musculus GN=Sept2 PE=1 SV=1
157	J3QM82_MOUSE	Phlpp2	150 kDa	0	5	10	MCG16947 OS=Mus musculus GN=Phlpp2 PE=1 SV=1
158	LRC59_MOUSE	Lrrc59	35 kDa	2	7	7	Leucine-rich repeat-containing protein 59 OS=Mus musculus GN=Lrrc59 PE=1 SV=1
159	RENT1_MOUSE	Upf1	124 kDa	0	3	5	Regulator of nonsense transcripts 1 OS=Mus musculus GN=Upf1 PE=1 SV=2
160	RL13A_MOUSE	Rpl13a	23 kDa	3	4	6	60S ribosomal protein L13a OS=Mus musculus GN=Rpl13a PE=1 SV=4
161	SNX4_MOUSE	Snx4	52 kDa	0	12	13	Sorting nexin-4 OS=Mus musculus GN=Snx4 PE=1 SV=1
162	SYLC_MOUSE	Lars	134 kDa	0	4	13	Leucine--tRNA ligase, cytoplasmic OS=Mus musculus GN=Lars PE=1 SV=2
163	F6XVM5_MOUSE [2]	Atp5o	8 kDa	3	3	6	Cluster of ATP synthase subunit O, mitochondrial (Fragment) OS=Mus musculus GN=Atp5o PE=1 SV=1 (F6XVM5_MOUSE)
164	RLA0_MOUSE [2]	Rplp0	34 kDa	3	6	10	Cluster of 60S acidic ribosomal protein P0 OS=Mus musculus GN=Rplp0 PE=1 SV=3 (RLA0_MOUSE)
165	EF1G_MOUSE	Eef1g	50 kDa	1	10	5	Elongation factor 1-gamma OS=Mus musculus GN=Eef1g PE=1 SV=3
166	HS90A_MOUSE	Hsp90aa1	85 kDa	0	23	33	Heat shock protein HSP 90-alpha OS=Mus musculus GN=Hsp90aa1 PE=1 SV=4
167	Q8BVQ9_MOUSE	Psmc2	53 kDa	0	7	4	26S proteasome regulatory subunit 7 OS=Mus musculus GN=Psmc2 PE=1 SV=1
168	RAGP1_MOUSE	Rangap1	64 kDa	0	9	8	Ran GTPase-activating protein 1 OS=Mus musculus GN=Rangap1 PE=1 SV=2
169	CDK1_MOUSE [9]	Cdk1	34 kDa	0	11	7	Cluster of Cyclin-dependent kinase 1 OS=Mus musculus GN=Cdk1 PE=1 SV=3 (CDK1_MOUSE)
170	A3KG93_MOUSE [3]	Kdm1a	95 kDa	3	6	6	Cluster of Lysine-specific histone demethylase 1A OS=Mus musculus GN=Kdm1a PE=1 SV=1 (A3KG93_MOUSE)
171	A0A0U1RPL0_MOUSE [2]	Atxn2l	115 kDa	0	7	7	Cluster of Ataxin-2-like protein OS=Mus musculus GN=Atxn2l PE=1 SV=1 (A0A0U1RPL0_MOUSE)
172	A7YY80_MOUSE [4]	Epb41l3	98 kDa	0	10	5	Cluster of 130kDa Protein 4.1B MEF cell isoform OS=Mus musculus GN=Epb41l3 PE=1 SV=1 (A7YY80_MOUSE)
173	TAGL2_MOUSE [2]	Tagln2	22 kDa	1	11	10	Cluster of Transgelin-2 OS=Mus musculus GN=Tagln2 PE=1 SV=4 (TAGL2_MOUSE)
174	A0A1N9NPH8_MOUSE (+2)	Cep295	278 kDa	3	5	7	Centrosomal protein of 295 kDa OS=Mus musculus GN=Cep295 PE=1 SV=1
175	CYBP_MOUSE	Cacybp	27 kDa	2	4	6	Calcyclin-binding protein OS=Mus musculus GN=Cacybp PE=1 SV=1
176	DVL2_MOUSE	Dvl2	79 kDa	0	12	19	Segment polarity protein dishevelled homolog DVL-2 OS=Mus musculus GN=Dvl2 PE=1 SV=2
177	EF2_MOUSE	Eef2	95 kDa	0	3	12	Elongation factor 2 OS=Mus musculus GN=Eef2 PE=1 SV=2
178	ETFB_MOUSE	Etfb	28 kDa	0	7	10	Electron transfer flavoprotein subunit beta OS=Mus musculus GN=Etfb PE=1 SV=3
179	HSPB8_MOUSE	Hspb8	22 kDa	1	10	5	Heat shock protein beta-8 OS=Mus musculus GN=Hspb8 PE=1 SV=1
180	IF5_MOUSE (+1)	Eif5	49 kDa	0	10	8	Eukaryotic translation initiation factor 5 OS=Mus musculus GN=Eif5 PE=1 SV=1
181	CAPZB_MOUSE [2]	Capzb	31 kDa	0	6	6	Cluster of F-actin-capping protein subunit beta OS=Mus musculus GN=Capzb PE=1 SV=3 (CAPZB_MOUSE)
182	NU214_MOUSE [2]	Nup214	213 kDa	1	10	6	Cluster of Nuclear pore complex protein Nup214 OS=Mus musculus GN=Nup214 PE=1 SV=2 (NU214_MOUSE)
183	2AAA_MOUSE [6]	Ppp2r1a	65 kDa	0	7	6	Cluster of Serine/threonine-protein phosphatase 2A 65 kDa regulatory subunit A alpha isoform OS=Mus musculus GN=Ppp2r1a PE=1 SV=3 (2AAA_MOUSE)
184	A0A0A0MQ98_MOUSE (+2)	Jmjd1c	282 kDa	0	6	7	Probable JmjC domain-containing histone demethylation protein 2C OS=Mus musculus GN=Jmjd1c PE=1 SV=1
185	B9EHJ3_MOUSE (+1)	Tjp1	189 kDa	0	6	9	Tight junction protein ZO-1 OS=Mus musculus GN=Tjp1 PE=1 SV=1
186	BCR_MOUSE	Bcr	143 kDa	0	6	15	Breakpoint cluster region protein OS=Mus musculus GN=Bcr PE=1 SV=3
187	COPE_MOUSE	Cope	35 kDa	0	6	7	Coatomer subunit epsilon OS=Mus musculus GN=Cope PE=1 SV=3
188	DESP_MOUSE	Dsp	333 kDa	1	8	7	Desmoplakin OS=Mus musculus GN=Dsp PE=1 SV=1
189	HAUS1_MOUSE	Haus1	31 kDa	0	9	10	HAUS augmin-like complex subunit 1 OS=Mus musculus GN=Haus1 PE=1 SV=2
190	KPYM_MOUSE	Pkm	58 kDa	0	9	13	Pyruvate kinase PKM OS=Mus musculus GN=Pkm PE=1 SV=4
191	ODPX_MOUSE	Pdhx	54 kDa	9	6	5	Pyruvate dehydrogenase protein X component, mitochondrial OS=Mus musculus GN=Pdhx PE=1 SV=1
192	PCM1_MOUSE	Pcm1	229 kDa	0	7	8	Pericentriolar material 1 protein OS=Mus musculus GN=Pcm1 PE=1 SV=2
193	PSD13_MOUSE	Psmd13	43 kDa	1	5	7	26S proteasome non-ATPase regulatory subunit 13 OS=Mus musculus GN=Psmd13 PE=1 SV=1
194	SIR2_MOUSE	Sirt2	43 kDa	0	5	15	NAD-dependent protein deacetylase sirtuin-2 OS=Mus musculus GN=Sirt2 PE=1 SV=2
195	RAN_MOUSE [2]	Ran	24 kDa	2	6	5	Cluster of GTP-binding nuclear protein Ran OS=Mus musculus GN=Ran PE=1 SV=3 (RAN_MOUSE)
196	CIP2A_MOUSE (+1)	Kiaa1524	102 kDa	0	8	6	Protein CIP2A OS=Mus musculus GN=Kiaa1524 PE=1 SV=3
197	SF3B3_MOUSE	Sf3b3	136 kDa	1	6	11	Splicing factor 3B subunit 3 OS=Mus musculus GN=Sf3b3 PE=1 SV=1
198	4ET_MOUSE	Eif4enif1	108 kDa	0	8	4	Eukaryotic translation initiation factor 4E transporter OS=Mus musculus GN=Eif4enif1 PE=1 SV=2
199	AGO2_MOUSE	Ago2	97 kDa	0	8	8	Protein argonaute-2 OS=Mus musculus GN=Ago2 PE=1 SV=3
200	B1AXW5_MOUSE (+2)	Prdx1	19 kDa	2	6	8	Peroxiredoxin-1 (Fragment) OS=Mus musculus GN=Prdx1 PE=1 SV=8
201	D6RGR4_MOUSE (+1)	Wdr83	29 kDa	0	7	7	WD repeat domain-containing protein 83 (Fragment) OS=Mus musculus GN=Wdr83 PE=1 SV=1
202	HMGB2_MOUSE	Hmgb2	24 kDa	5	8	6	High mobility group protein B2 OS=Mus musculus GN=Hmgb2 PE=1 SV=3
203	IF4B_MOUSE	Eif4b	69 kDa	0	7	6	Eukaryotic translation initiation factor 4B OS=Mus musculus GN=Eif4b PE=1 SV=1
204	LC7L2_MOUSE	Luc7l2	47 kDa	1	7	5	Putative RNA-binding protein Luc7-like 2 OS=Mus musculus GN=Luc7l2 PE=1 SV=1
205	SEPT5_MOUSE	Sept5	43 kDa	0	5	8	Septin-5 OS=Mus musculus GN=Sept5 PE=1 SV=2
206	STRAP_MOUSE	Strap	38 kDa	0	5	9	Serine-threonine kinase receptor-associated protein OS=Mus musculus GN=Strap PE=1 SV=2
207	sp|ALBU_HUMAN| [2]		69 kDa	1	2	8	Cluster of sp|ALBU_HUMAN|
208	VDAC1_MOUSE [2]	Vdac1	32 kDa	2	6	5	Cluster of Voltage-dependent anion-selective channel protein 1 OS=Mus musculus GN=Vdac1 PE=1 SV=3 (VDAC1_MOUSE)
209	A0A0R4J0M9_MOUSE (+1)	Vcpip1	134 kDa	0	3	8	Deubiquitinating protein VCIP135 OS=Mus musculus GN=Vcpip1 PE=1 SV=1
210	E9Q1G8_MOUSE (+2)	Sept7	51 kDa	0	8	8	Septin-7 OS=Mus musculus GN=Sept7 PE=1 SV=2
211	PUR6_MOUSE	Paics	47 kDa	0	7	9	Multifunctional protein ADE2 OS=Mus musculus GN=Paics PE=1 SV=4
212	RL6_MOUSE	Rpl6	34 kDa	2	3	6	60S ribosomal protein L6 OS=Mus musculus GN=Rpl6 PE=1 SV=3
213	EIF3H_MOUSE	Eif3h	40 kDa	0	7	8	Eukaryotic translation initiation factor 3 subunit H OS=Mus musculus GN=Eif3h PE=1 SV=1
214	Q91VA7_MOUSE	Idh3b	42 kDa	3	3	3	Isocitrate dehydrogenase [NAD] subunit, mitochondrial OS=Mus musculus GN=Idh3b PE=1 SV=1
215	SRC8_MOUSE	Cttn	61 kDa	0	8	5	Src substrate cortactin OS=Mus musculus GN=Cttn PE=1 SV=2
216	RAB14_MOUSE [8]	Rab14	24 kDa	1	3	6	Cluster of Ras-related protein Rab-14 OS=Mus musculus GN=Rab14 PE=1 SV=3 (RAB14_MOUSE)
217	S61A1_MOUSE [3]	Sec61a1	52 kDa	1	3	4	Cluster of Protein transport protein Sec61 subunit alpha isoform 1 OS=Mus musculus GN=Sec61a1 PE=1 SV=2 (S61A1_MOUSE)
218	PAIRB_MOUSE [2]	Serbp1	45 kDa	2	2	4	Cluster of Plasminogen activator inhibitor 1 RNA-binding protein OS=Mus musculus GN=Serbp1 PE=1 SV=2 (PAIRB_MOUSE)
219	A0A140LHA2_MOUSE (+1)	Bub3	37 kDa	1	6	6	Mitotic checkpoint protein BUB3 OS=Mus musculus GN=Bub3 PE=1 SV=1
220	A0A1D5RLY9_MOUSE (+1)	Sipa1l2	187 kDa	0	7	2	Signal-induced proliferation-associated 1-like protein 2 OS=Mus musculus GN=Sipa1l2 PE=1 SV=1
221	FKBP3_MOUSE	Fkbp3	25 kDa	3	8	5	Peptidyl-prolyl cis-trans isomerase FKBP3 OS=Mus musculus GN=Fkbp3 PE=1 SV=2
222	KAISO_MOUSE	Zbtb33	74 kDa	0	1	3	Transcriptional regulator Kaiso OS=Mus musculus GN=Zbtb33 PE=1 SV=1
223	RAE1L_MOUSE	Rae1	41 kDa	1	3	4	mRNA export factor OS=Mus musculus GN=Rae1 PE=1 SV=1
224	TBC15_MOUSE	Tbc1d15	77 kDa	0	4	8	TBC1 domain family member 15 OS=Mus musculus GN=Tbc1d15 PE=1 SV=1
225	ZDBF2_MOUSE	Zdbf2	274 kDa	0	4	1	DBF4-type zinc finger-containing protein 2 homolog OS=Mus musculus GN=Zdbf2 PE=2 SV=1
226	sp|K22E_HUMAN|-DECOY		?	1	8	7	sp|K22E_HUMAN|
227	YTHD2_MOUSE [2]	Ythdf2	62 kDa	3	5	7	Cluster of YTH domain-containing family protein 2 OS=Mus musculus GN=Ythdf2 PE=1 SV=1 (YTHD2_MOUSE)
228	4F2_MOUSE	Slc3a2	58 kDa	0	7	7	4F2 cell-surface antigen heavy chain OS=Mus musculus GN=Slc3a2 PE=1 SV=1
229	A0A0G2JFT8_MOUSE (+1)	Rufy3	75 kDa	0	7	11	Protein RUFY3 OS=Mus musculus GN=Rufy3 PE=1 SV=1
230	A0A0M3HEP3_MOUSE (+1)	Lias	32 kDa	1	3	6	Lipoyl synthase, mitochondrial OS=Mus musculus GN=Lias PE=1 SV=1
231	A0A0N4SVL9_MOUSE (+1)	Ppp6c	33 kDa	0	3	7	Serine/threonine-protein phosphatase OS=Mus musculus GN=Ppp6c PE=1 SV=1
232	A0A171KXD3_MOUSE (+1)	Prmt1	37 kDa	1	3	5	Protein arginine N-methyltransferase 1 OS=Mus musculus GN=Prmt1 PE=1 SV=1
233	AHSA2_MOUSE (+1)	Ahsa2	38 kDa	3	4	6	Activator of 90 kDa heat shock protein ATPase homolog 2 OS=Mus musculus GN=Ahsa2 PE=1 SV=2
234	G3P_MOUSE	Gapdh	36 kDa	3	3	3	Glyceraldehyde-3-phosphate dehydrogenase OS=Mus musculus GN=Gapdh PE=1 SV=2
235	Q3TPW2_MOUSE (+1)	Ttk	87 kDa	0	5	6	Dual-specificity protein kinase TTK OS=Mus musculus GN=Ttk PE=1 SV=1
236	RAB6A_MOUSE	Rab6a	24 kDa	3	6	5	Ras-related protein Rab-6A OS=Mus musculus GN=Rab6a PE=1 SV=4
237	RING2_MOUSE	Rnf2	38 kDa	2	3	3	E3 ubiquitin-protein ligase RING2 OS=Mus musculus GN=Rnf2 PE=1 SV=1
238	RL4_MOUSE	Rpl4	47 kDa	1	6	5	60S ribosomal protein L4 OS=Mus musculus GN=Rpl4 PE=1 SV=3
239	A0A0R4J1E2_MOUSE [2]	Eef1d	73 kDa	0	9	8	Cluster of Elongation factor 1-delta OS=Mus musculus GN=Eef1d PE=1 SV=1 (A0A0R4J1E2_MOUSE)
240	AIMP2_MOUSE	Aimp2	35 kDa	0	3	5	Aminoacyl tRNA synthase complex-interacting multifunctional protein 2 OS=Mus musculus GN=Aimp2 PE=1 SV=2
241	DRG1_MOUSE	Drg1	41 kDa	2	4	10	Developmentally-regulated GTP-binding protein 1 OS=Mus musculus GN=Drg1 PE=1 SV=1
242	E9Q1K0_MOUSE	Snx25	112 kDa	0	4	6	Sorting nexin-25 OS=Mus musculus GN=Snx25 PE=1 SV=1
243	E9Q2X6_MOUSE (+1)	Smc4	144 kDa	0	9	4	Structural maintenance of chromosomes protein OS=Mus musculus GN=Smc4 PE=1 SV=1
244	EIF3M_MOUSE	Eif3m	43 kDa	0	6	5	Eukaryotic translation initiation factor 3 subunit M OS=Mus musculus GN=Eif3m PE=1 SV=1
245	ETFA_MOUSE	Etfa	35 kDa	0	7	6	Electron transfer flavoprotein subunit alpha, mitochondrial OS=Mus musculus GN=Etfa PE=1 SV=2
246	HAUS3_MOUSE	Haus3	66 kDa	0	6	9	HAUS augmin-like complex subunit 3 OS=Mus musculus GN=Haus3 PE=1 SV=1
247	Q923A8_MOUSE	Map3k7	67 kDa	0	2	8	Map3k7 protein OS=Mus musculus GN=Map3k7 PE=1 SV=1
248	RPN1_MOUSE	Rpn1	69 kDa	0	7	7	Dolichyl-diphosphooligosaccharide--protein glycosyltransferase subunit 1 OS=Mus musculus GN=Rpn1 PE=1 SV=1
249	RS8_MOUSE	Rps8	24 kDa	0	3	7	40S ribosomal protein S8 OS=Mus musculus GN=Rps8 PE=1 SV=2
250	RUVB1_MOUSE	Ruvbl1	50 kDa	0	5	7	RuvB-like 1 OS=Mus musculus GN=Ruvbl1 PE=1 SV=1
251	SNX19_MOUSE	Snx19	110 kDa	0	6	8	Sorting nexin-19 OS=Mus musculus GN=Snx19 PE=1 SV=1
252	WWOX_MOUSE	Wwox	47 kDa	0	5	3	WW domain-containing oxidoreductase OS=Mus musculus GN=Wwox PE=1 SV=1
253	KINH_MOUSE [2]	Kif5b	110 kDa	0	5	9	Cluster of Kinesin-1 heavy chain OS=Mus musculus GN=Kif5b PE=1 SV=3 (KINH_MOUSE)
254	1433G_MOUSE [2]	Ywhag	28 kDa	0	9	9	Cluster of 14-3-3 protein gamma OS=Mus musculus GN=Ywhag PE=1 SV=2 (1433G_MOUSE)
255	A0A0G2JES3_MOUSE (+2)	Rpl9	22 kDa	1	6	8	60S ribosomal protein L9 (Fragment) OS=Mus musculus GN=Rpl9 PE=1 SV=1
256	ABCE1_MOUSE	Abce1	67 kDa	0	6	6	ATP-binding cassette sub-family E member 1 OS=Mus musculus GN=Abce1 PE=1 SV=1
257	ATG2B_MOUSE	Atg2b	231 kDa	0	4	10	Autophagy-related protein 2 homolog B OS=Mus musculus GN=Atg2b PE=1 SV=3
258	CPSF7_MOUSE	Cpsf7	52 kDa	3	4	3	Cleavage and polyadenylation specificity factor subunit 7 OS=Mus musculus GN=Cpsf7 PE=1 SV=2
259	DVL1_MOUSE	Dvl1	75 kDa	0	6	14	Segment polarity protein dishevelled homolog DVL-1 OS=Mus musculus GN=Dvl1 PE=1 SV=2
260	E9QAU4_MOUSE (+1)	Etl4	218 kDa	0	9	0	Enhancer trap locus 4 OS=Mus musculus GN=Etl4 PE=1 SV=1
261	EIF3D_MOUSE	Eif3d	64 kDa	0	5	7	Eukaryotic translation initiation factor 3 subunit D OS=Mus musculus GN=Eif3d PE=1 SV=2
262	F8VPM7_MOUSE (+2)	Erc1	128 kDa	0	5	9	ELKS/Rab6-interacting/CAST family member 1 OS=Mus musculus GN=Erc1 PE=1 SV=1
263	PSB5_MOUSE	Psmb5	29 kDa	0	4	6	Proteasome subunit beta type-5 OS=Mus musculus GN=Psmb5 PE=1 SV=3
264	Q99PA7_MOUSE	4930550L24Rik	35 kDa	1	5	7	MCG117379 OS=Mus musculus GN=4930550L24Rik PE=1 SV=1
265	RL13_MOUSE	Rpl13	24 kDa	3	4	4	60S ribosomal protein L13 OS=Mus musculus GN=Rpl13 PE=1 SV=3
266	SARNP_MOUSE	Sarnp	24 kDa	1	7	4	SAP domain-containing ribonucleoprotein OS=Mus musculus GN=Sarnp PE=1 SV=3
267	TLN1_MOUSE	Tln1	270 kDa	0	2	3	Talin-1 OS=Mus musculus GN=Tln1 PE=1 SV=2
268	PSA6_MOUSE	Psma6	27 kDa	1	4	5	Proteasome subunit alpha type-6 OS=Mus musculus GN=Psma6 PE=1 SV=1
269	A0A1B0GSR9_MOUSE [4]	Ldha	35 kDa	1	5	7	Cluster of L-lactate dehydrogenase OS=Mus musculus GN=Ldha PE=1 SV=1 (A0A1B0GSR9_MOUSE)
270	A0A0G2JDV8_MOUSE [4]	Cnn3	31 kDa	0	3	9	Cluster of Calponin OS=Mus musculus GN=Cnn3 PE=1 SV=1 (A0A0G2JDV8_MOUSE)
271	A0A0J9YUZ4_MOUSE (+1)	Hmgb1	24 kDa	5	6	5	High mobility group protein B1 (Fragment) OS=Mus musculus GN=Hmgb1 PE=1 SV=1
272	CFA20_MOUSE	Cfap20	23 kDa	2	3	3	Cilia- and flagella-associated protein 20 OS=Mus musculus GN=Cfap20 PE=1 SV=1
273	CHD8_MOUSE	Chd8	291 kDa	0	0	9	Chromodomain-helicase-DNA-binding protein 8 OS=Mus musculus GN=Chd8 PE=1 SV=1
274	COR1B_MOUSE	Coro1b	54 kDa	0	1	6	Coronin-1B OS=Mus musculus GN=Coro1b PE=1 SV=1
275	DHX15_MOUSE (+1)	Dhx15	91 kDa	0	7	3	Pre-mRNA-splicing factor ATP-dependent RNA helicase DHX15 OS=Mus musculus GN=Dhx15 PE=1 SV=2
276	E9QB02_MOUSE (+1)	Mars	102 kDa	0	3	8	Methionine--tRNA ligase, cytoplasmic OS=Mus musculus GN=Mars PE=1 SV=1
277	FKBP8_MOUSE	Fkbp8	44 kDa	0	5	4	Peptidyl-prolyl cis-trans isomerase FKBP8 OS=Mus musculus GN=Fkbp8 PE=1 SV=2
278	HNRPU_MOUSE	Hnrnpu	88 kDa	0	6	3	Heterogeneous nuclear ribonucleoprotein U OS=Mus musculus GN=Hnrnpu PE=1 SV=1
279	IDHC_MOUSE	Idh1	47 kDa	0	4	5	Isocitrate dehydrogenase [NADP] cytoplasmic OS=Mus musculus GN=Idh1 PE=1 SV=2
280	IF2A_MOUSE	Eif2s1	36 kDa	1	3	7	Eukaryotic translation initiation factor 2 subunit 1 OS=Mus musculus GN=Eif2s1 PE=1 SV=3
281	IF4H_MOUSE	Eif4h	27 kDa	0	3	2	Eukaryotic translation initiation factor 4H OS=Mus musculus GN=Eif4h PE=1 SV=3
282	NUDC3_MOUSE	Nudcd3	41 kDa	0	4	4	NudC domain-containing protein 3 OS=Mus musculus GN=Nudcd3 PE=1 SV=3
283	PP6R1_MOUSE	Ppp6r1	95 kDa	0	5	7	Serine/threonine-protein phosphatase 6 regulatory subunit 1 OS=Mus musculus GN=Ppp6r1 PE=1 SV=1
284	PSB1_MOUSE	Psmb1	26 kDa	0	4	4	Proteasome subunit beta type-1 OS=Mus musculus GN=Psmb1 PE=1 SV=1
285	PSMD2_MOUSE	Psmd2	100 kDa	0	6	6	26S proteasome non-ATPase regulatory subunit 2 OS=Mus musculus GN=Psmd2 PE=1 SV=1
286	Q5SUH6_MOUSE (+1)	Clint1	70 kDa	0	7	5	Clathrin interactor 1 OS=Mus musculus GN=Clint1 PE=1 SV=1
287	Q6NZD2_MOUSE (+1)	Snx1	59 kDa	0	5	8	Sorting nexin-1 OS=Mus musculus GN=Snx1 PE=1 SV=1
288	RS11_MOUSE	Rps11	18 kDa	0	2	2	40S ribosomal protein S11 OS=Mus musculus GN=Rps11 PE=1 SV=3
289	SNX6_MOUSE	Snx6	47 kDa	0	3	5	Sorting nexin-6 OS=Mus musculus GN=Snx6 PE=1 SV=2
290	T2FB_MOUSE	Gtf2f2	28 kDa	5	4	4	General transcription factor IIF subunit 2 OS=Mus musculus GN=Gtf2f2 PE=1 SV=1
291	TBCB_MOUSE	Tbcb	27 kDa	0	3	5	Tubulin-folding cofactor B OS=Mus musculus GN=Tbcb PE=1 SV=2
292	TBG1_MOUSE	Tubg1	51 kDa	1	4	2	Tubulin gamma-1 chain OS=Mus musculus GN=Tubg1 PE=1 SV=1
293	TIM50_MOUSE	Timm50	40 kDa	3	5	6	Mitochondrial import inner membrane translocase subunit TIM50 OS=Mus musculus GN=Timm50 PE=1 SV=1
294	YKT6_MOUSE	Ykt6	22 kDa	0	5	4	Synaptobrevin homolog YKT6 OS=Mus musculus GN=Ykt6 PE=1 SV=1
295	WNK1_MOUSE [3]	Wnk1	251 kDa	0	4	5	Cluster of Serine/threonine-protein kinase WNK1 OS=Mus musculus GN=Wnk1 PE=1 SV=2 (WNK1_MOUSE)
296	A0JNY3_MOUSE	Gphn	84 kDa	0	1	3	Gephyrin OS=Mus musculus GN=Gphn PE=1 SV=1
297	ANR28_MOUSE	Ankrd28	113 kDa	0	3	8	Serine/threonine-protein phosphatase 6 regulatory ankyrin repeat subunit A OS=Mus musculus GN=Ankrd28 PE=1 SV=1
298	BDH_MOUSE	Bdh1	38 kDa	2	3	3	D-beta-hydroxybutyrate dehydrogenase, mitochondrial OS=Mus musculus GN=Bdh1 PE=1 SV=2
299	CPEB4_MOUSE (+1)	Cpeb4	80 kDa	0	4	3	Cytoplasmic polyadenylation element-binding protein 4 OS=Mus musculus GN=Cpeb4 PE=1 SV=1
300	D9J2Z9_MOUSE (+4)	Pdlim5	52 kDa	0	6	7	ENH isoform 1b OS=Mus musculus GN=Pdlim5 PE=1 SV=1
301	DCTN4_MOUSE	Dctn4	53 kDa	0	3	7	Dynactin subunit 4 OS=Mus musculus GN=Dctn4 PE=1 SV=1
302	DJB11_MOUSE	Dnajb11	41 kDa	1	4	3	DnaJ homolog subfamily B member 11 OS=Mus musculus GN=Dnajb11 PE=1 SV=1
303	DJB12_MOUSE (+1)	Dnajb12	42 kDa	0	7	5	DnaJ homolog subfamily B member 12 OS=Mus musculus GN=Dnajb12 PE=1 SV=2
304	EIF3E_MOUSE	Eif3e	52 kDa	0	6	2	Eukaryotic translation initiation factor 3 subunit E OS=Mus musculus GN=Eif3e PE=1 SV=1
305	EIF3I_MOUSE	Eif3i	36 kDa	0	4	7	Eukaryotic translation initiation factor 3 subunit I OS=Mus musculus GN=Eif3i PE=1 SV=1
306	EIF3L_MOUSE	Eif3l	67 kDa	0	3	7	Eukaryotic translation initiation factor 3 subunit L OS=Mus musculus GN=Eif3l PE=1 SV=1
307	G8JL68_MOUSE	Myef2	57 kDa	1	3	4	Myelin expression factor 2 (Fragment) OS=Mus musculus GN=Myef2 PE=1 SV=1
308	HAUS5_MOUSE	Haus5	70 kDa	0	4	6	HAUS augmin-like complex subunit 5 OS=Mus musculus GN=Haus5 PE=1 SV=1
309	HAUS7_MOUSE	Haus7	41 kDa	0	3	5	HAUS augmin-like complex subunit 7 OS=Mus musculus GN=Haus7 PE=1 SV=2
310	MAP11_MOUSE	Metap1	43 kDa	2	2	1	Methionine aminopeptidase 1 OS=Mus musculus GN=Metap1 PE=1 SV=1
311	ODBB_MOUSE	Bckdhb	43 kDa	3	3	7	2-oxoisovalerate dehydrogenase subunit beta, mitochondrial OS=Mus musculus GN=Bckdhb PE=1 SV=2
312	PHB_MOUSE	Phb	30 kDa	2	5	5	Prohibitin OS=Mus musculus GN=Phb PE=1 SV=1
313	Q4ZGD9_MOUSE	Nxf3	64 kDa	0	0	8	Nuclear RNA export factor 3 OS=Mus musculus GN=Nxf3 PE=1 SV=1
314	RTCB_MOUSE	Rtcb	55 kDa	1	3	6	tRNA-splicing ligase RtcB homolog OS=Mus musculus GN=Rtcb PE=1 SV=1
315	F6QFD1_MOUSE [6]	Pde4d	86 kDa	0	0	2	Cluster of Phosphodiesterase (Fragment) OS=Mus musculus GN=Pde4d PE=1 SV=1 (F6QFD1_MOUSE)
316	A0A1L1SV73_MOUSE	Usp47	157 kDa	0	3	6	Ubiquitin carboxyl-terminal hydrolase 47 OS=Mus musculus GN=Usp47 PE=1 SV=1
317	AAK1_MOUSE	Aak1	103 kDa	0	5	7	AP2-associated protein kinase 1 OS=Mus musculus GN=Aak1 PE=1 SV=2
318	BAG2_MOUSE	Bag2	23 kDa	0	5	3	BAG family molecular chaperone regulator 2 OS=Mus musculus GN=Bag2 PE=1 SV=1
319	DDX1_MOUSE	Ddx1	83 kDa	0	4	6	ATP-dependent RNA helicase DDX1 OS=Mus musculus GN=Ddx1 PE=1 SV=1
320	DLDH_MOUSE	Dld	54 kDa	0	6	3	Dihydrolipoyl dehydrogenase, mitochondrial OS=Mus musculus GN=Dld PE=1 SV=2
321	ELP1_MOUSE	Elp1	150 kDa	0	4	7	Elongator complex protein 1 OS=Mus musculus GN=Elp1 PE=1 SV=2
322	IF4E_MOUSE	Eif4e	25 kDa	1	3	3	Eukaryotic translation initiation factor 4E OS=Mus musculus GN=Eif4e PE=1 SV=1
323	LARP1_MOUSE (+1)	Larp1	121 kDa	0	1	5	La-related protein 1 OS=Mus musculus GN=Larp1 PE=1 SV=3
324	LYPA2_MOUSE	Lypla2	25 kDa	1	2	3	Acyl-protein thioesterase 2 OS=Mus musculus GN=Lypla2 PE=1 SV=1
325	NSF1C_MOUSE	Nsfl1c	41 kDa	0	4	3	NSFL1 cofactor p47 OS=Mus musculus GN=Nsfl1c PE=1 SV=1
326	PA2G4_MOUSE	Pa2g4	44 kDa	3	4	3	Proliferation-associated protein 2G4 OS=Mus musculus GN=Pa2g4 PE=1 SV=3
327	PCID2_MOUSE	Pcid2	46 kDa	1	4	4	PCI domain-containing protein 2 OS=Mus musculus GN=Pcid2 PE=1 SV=1
328	PCNP_MOUSE	Pcnp	19 kDa	0	7	4	PEST proteolytic signal-containing nuclear protein OS=Mus musculus GN=Pcnp PE=1 SV=1
329	PFKAP_MOUSE (+1)	Pfkp	85 kDa	0	1	6	ATP-dependent 6-phosphofructokinase, platelet type OS=Mus musculus GN=Pfkp PE=1 SV=1
330	PRDX2_MOUSE	Prdx2	22 kDa	0	7	3	Peroxiredoxin-2 OS=Mus musculus GN=Prdx2 PE=1 SV=3
331	PRS8_MOUSE	Psmc5	46 kDa	0	6	4	26S proteasome regulatory subunit 8 OS=Mus musculus GN=Psmc5 PE=1 SV=1
332	Q6NV99_MOUSE	Haus6	106 kDa	0	5	5	HAUS augmin-like complex, subunit 6 OS=Mus musculus GN=Haus6 PE=1 SV=1
333	WDR5_MOUSE	Wdr5	37 kDa	2	2	4	WD repeat-containing protein 5 OS=Mus musculus GN=Wdr5 PE=1 SV=1
334	ZWINT_MOUSE	Zwint	29 kDa	0	6	4	ZW10 interactor OS=Mus musculus GN=Zwint PE=1 SV=1
335	A0A140T8M7_MOUSE (+1)	Rpl23a-ps3	18 kDa	0	4	3	Ribosomal protein L23A, pseudogene 3 OS=Mus musculus GN=Rpl23a-ps3 PE=3 SV=1
336	D3Z158_MOUSE [4]	Qars	85 kDa	0	2	4	Cluster of Glutamine--tRNA ligase OS=Mus musculus GN=Qars PE=1 SV=2 (D3Z158_MOUSE)
337	A0A140LIZ5_MOUSE (+1)	Psmc4	44 kDa	0	3	2	26S proteasome regulatory subunit 6B OS=Mus musculus GN=Psmc4 PE=1 SV=1
338	A0A1D5RMJ8_MOUSE (+2)	Cnot1	266 kDa	0	8	4	CCR4-NOT transcription complex subunit 1 OS=Mus musculus GN=Cnot1 PE=1 SV=1
339	AATM_MOUSE	Got2	47 kDa	1	5	5	Aspartate aminotransferase, mitochondrial OS=Mus musculus GN=Got2 PE=1 SV=1
340	ABCF2_MOUSE	Abcf2	72 kDa	0	1	3	ATP-binding cassette sub-family F member 2 OS=Mus musculus GN=Abcf2 PE=1 SV=1
341	DCTN3_MOUSE	Dctn3	21 kDa	0	1	5	Dynactin subunit 3 OS=Mus musculus GN=Dctn3 PE=1 SV=2
342	E9Q6B6_MOUSE (+4)	Mapk8ip3	143 kDa	0	4	7	C-Jun-amino-terminal kinase-interacting protein 3 OS=Mus musculus GN=Mapk8ip3 PE=1 SV=1
343	E9Q6R7_MOUSE	Utrn	393 kDa	0	7	4	Utrophin OS=Mus musculus GN=Utrn PE=1 SV=1
344	E9Q7C9_MOUSE (+3)	Klc1	64 kDa	0	6	7	Kinesin light chain 1 OS=Mus musculus GN=Klc1 PE=1 SV=1
345	E9QAI5_MOUSE (+1)	Cad	236 kDa	0	4	2	CAD protein OS=Mus musculus GN=Cad PE=1 SV=1
346	FA76A_MOUSE	Fam76a	35 kDa	0	5	5	Protein FAM76A OS=Mus musculus GN=Fam76a PE=2 SV=1
347	G5E902_MOUSE (+1)	Slc25a3	40 kDa	2	4	2	MCG10343, isoform CRA_b OS=Mus musculus GN=Slc25a3 PE=1 SV=1
348	INO1_MOUSE	Isyna1	61 kDa	2	2	6	Inositol-3-phosphate synthase 1 OS=Mus musculus GN=Isyna1 PE=1 SV=1
349	NIPS1_MOUSE	Nipsnap1	33 kDa	3	4	2	Protein NipSnap homolog 1 OS=Mus musculus GN=Nipsnap1 PE=1 SV=1
350	PRS4_MOUSE	Psmc1	49 kDa	0	4	4	26S proteasome regulatory subunit 4 OS=Mus musculus GN=Psmc1 PE=1 SV=1
351	PSB6_MOUSE	Psmb6	25 kDa	1	4	7	Proteasome subunit beta type-6 OS=Mus musculus GN=Psmb6 PE=1 SV=3
352	PSD11_MOUSE	Psmd11	47 kDa	1	5	4	26S proteasome non-ATPase regulatory subunit 11 OS=Mus musculus GN=Psmd11 PE=1 SV=3
353	PSMD3_MOUSE	Psmd3	61 kDa	0	1	5	26S proteasome non-ATPase regulatory subunit 3 OS=Mus musculus GN=Psmd3 PE=1 SV=3
354	RL8_MOUSE	Rpl8	28 kDa	0	2	4	60S ribosomal protein L8 OS=Mus musculus GN=Rpl8 PE=1 SV=2
355	RS2_MOUSE	Rps2	31 kDa	1	4	4	40S ribosomal protein S2 OS=Mus musculus GN=Rps2 PE=1 SV=3
356	SMC2_MOUSE	Smc2	134 kDa	0	4	4	Structural maintenance of chromosomes protein 2 OS=Mus musculus GN=Smc2 PE=1 SV=2
357	STRN3_MOUSE	Strn3	87 kDa	0	6	6	Striatin-3 OS=Mus musculus GN=Strn3 PE=1 SV=1
358	TAF7_MOUSE	Taf7	39 kDa	0	5	2	Transcription initiation factor TFIID subunit 7 OS=Mus musculus GN=Taf7 PE=1 SV=1
359	CPSF6_MOUSE (+2)	Cpsf6	59 kDa	2	2	4	Cleavage and polyadenylation specificity factor subunit 6 OS=Mus musculus GN=Cpsf6 PE=1 SV=1
360	AHSA1_MOUSE	Ahsa1	38 kDa	1	1	2	Activator of 90 kDa heat shock protein ATPase homolog 1 OS=Mus musculus GN=Ahsa1 PE=1 SV=2
361	ASCC2_MOUSE	Ascc2	86 kDa	0	4	2	Activating signal cointegrator 1 complex subunit 2 OS=Mus musculus GN=Ascc2 PE=1 SV=1
362	CRKL_MOUSE	Crkl	34 kDa	0	2	4	Crk-like protein OS=Mus musculus GN=Crkl PE=1 SV=2
363	D3YU22_MOUSE (+1)	Limch1	120 kDa	0	4	1	LIM and calponin homology domains-containing protein 1 OS=Mus musculus GN=Limch1 PE=1 SV=1
364	D3YYI8_MOUSE (+1)	Gm10093	55 kDa	3	8	8	Histone deacetylase OS=Mus musculus GN=Gm10093 PE=3 SV=1
365	E41L2_MOUSE (+1)	Epb41l2	110 kDa	0	3	2	Band 4.1-like protein 2 OS=Mus musculus GN=Epb41l2 PE=1 SV=2
366	E9Q035_MOUSE (+1)	Gm20425	108 kDa	1	4	1	Predicted gene 20425 OS=Mus musculus GN=Gm20425 PE=4 SV=1
367	EIF2A_MOUSE	Eif2a	64 kDa	0	4	4	Eukaryotic translation initiation factor 2A OS=Mus musculus GN=Eif2a PE=1 SV=2
368	LSM12_MOUSE	Lsm12	22 kDa	0	3	4	Protein LSM12 homolog OS=Mus musculus GN=Lsm12 PE=1 SV=1
369	NBEA_MOUSE	Nbea	327 kDa	0	5	3	Neurobeachin OS=Mus musculus GN=Nbea PE=1 SV=1
370	PDIA1_MOUSE	P4hb	57 kDa	0	2	3	Protein disulfide-isomerase OS=Mus musculus GN=P4hb PE=1 SV=2
371	PGRC2_MOUSE	Pgrmc2	23 kDa	0	8	2	Membrane-associated progesterone receptor component 2 OS=Mus musculus GN=Pgrmc2 PE=1 SV=2
372	RACK1_MOUSE	Rack1	35 kDa	0	3	4	Receptor of activated protein C kinase 1 OS=Mus musculus GN=Rack1 PE=1 SV=3
373	RRFM_MOUSE	Mrrf	29 kDa	2	5	3	Ribosome-recycling factor, mitochondrial OS=Mus musculus GN=Mrrf PE=1 SV=1
374	RU2A_MOUSE	Snrpa1	28 kDa	2	5	4	U2 small nuclear ribonucleoprotein A' OS=Mus musculus GN=Snrpa1 PE=1 SV=2
375	SERA_MOUSE	Phgdh	57 kDa	2	3	6	D-3-phosphoglycerate dehydrogenase OS=Mus musculus GN=Phgdh PE=1 SV=3
376	SLAI2_MOUSE	Slain2	62 kDa	0	4	2	SLAIN motif-containing protein 2 OS=Mus musculus GN=Slain2 PE=1 SV=2
377	SYVC_MOUSE	Vars	140 kDa	0	6	2	Valine--tRNA ligase OS=Mus musculus GN=Vars PE=1 SV=1
378	TPIS_MOUSE	Tpi1	32 kDa	1	2	5	Triosephosphate isomerase OS=Mus musculus GN=Tpi1 PE=1 SV=4
379	VPS53_MOUSE	Vps53	94 kDa	0	2	3	Vacuolar protein sorting-associated protein 53 homolog OS=Mus musculus GN=Vps53 PE=1 SV=1
380	WDR82_MOUSE	Wdr82	35 kDa	0	6	4	WD repeat-containing protein 82 OS=Mus musculus GN=Wdr82 PE=1 SV=1
381	sp|HBA_HUMAN|		15 kDa	0	9	0	sp|HBA_HUMAN|
382	PSA2_MOUSE	Psma2	26 kDa	0	2	2	Proteasome subunit alpha type-2 OS=Mus musculus GN=Psma2 PE=1 SV=3
383	RPAP1_MOUSE	Rpap1	155 kDa	0	2	1	RNA polymerase II-associated protein 1 OS=Mus musculus GN=Rpap1 PE=1 SV=2
384	IF4A3_MOUSE [2]	Eif4a3	47 kDa	3	4	1	Cluster of Eukaryotic initiation factor 4A-III OS=Mus musculus GN=Eif4a3 PE=1 SV=3 (IF4A3_MOUSE)
385	B2LVG5_MOUSE (+3)	Cpsf4	27 kDa	2	3	1	Cleavage and polyadenylation specific factor 4 isoform 1 OS=Mus musculus GN=Cpsf4 PE=1 SV=1
386	B2M1R6_MOUSE (+1)	Hnrnpk	49 kDa	0	2	2	Heterogeneous nuclear ribonucleoprotein K OS=Mus musculus GN=Hnrnpk PE=1 SV=1
387	CSK21_MOUSE	Csnk2a1	45 kDa	0	2	2	Casein kinase II subunit alpha OS=Mus musculus GN=Csnk2a1 PE=1 SV=2
388	D3YXJ0_MOUSE	Dgkh	127 kDa	0	1	4	Diacylglycerol kinase OS=Mus musculus GN=Dgkh PE=1 SV=1
389	E9QQ30_MOUSE	Eif2ak3	125 kDa	0	2	6	Eukaryotic translation initiation factor 2-alpha kinase 3 OS=Mus musculus GN=Eif2ak3 PE=1 SV=1
390	EDC4_MOUSE (+1)	Edc4	152 kDa	0	4	3	Enhancer of mRNA-decapping protein 4 OS=Mus musculus GN=Edc4 PE=1 SV=2
391	FXR1_MOUSE	Fxr1	76 kDa	0	5	4	Fragile X mental retardation syndrome-related protein 1 OS=Mus musculus GN=Fxr1 PE=1 SV=2
392	G5E866_MOUSE (+1)	Sf3b1	146 kDa	0	3	1	Splicing factor 3B subunit 1 OS=Mus musculus GN=Sf3b1 PE=1 SV=1
393	GRDN_MOUSE	Ccdc88a	216 kDa	0	6	2	Girdin OS=Mus musculus GN=Ccdc88a PE=1 SV=2
394	NUDT5_MOUSE	Nudt5	24 kDa	0	1	5	ADP-sugar pyrophosphatase OS=Mus musculus GN=Nudt5 PE=1 SV=1
395	ODO2_MOUSE	Dlst	49 kDa	1	5	1	Dihydrolipoyllysine-residue succinyltransferase component of 2-oxoglutarate dehydrogenase complex, mitochondrial OS=Mus musculus GN=Dlst PE=1 SV=1
396	PDIA5_MOUSE	Pdia5	59 kDa	0	5	2	Protein disulfide-isomerase A5 OS=Mus musculus GN=Pdia5 PE=1 SV=1
397	PSD12_MOUSE (+1)	Psmd12	53 kDa	0	3	5	26S proteasome non-ATPase regulatory subunit 12 OS=Mus musculus GN=Psmd12 PE=1 SV=4
398	PURA_MOUSE	Pura	35 kDa	1	3	3	Transcriptional activator protein Pur-alpha OS=Mus musculus GN=Pura PE=1 SV=1
399	Q6ZWZ7_MOUSE (+1)	Rpl17	21 kDa	2	4	3	60S ribosomal protein L17 OS=Mus musculus GN=Rpl17 PE=1 SV=1
400	Q8CIH9_MOUSE	Ppat	57 kDa	0	3	3	Amidophosphoribosyltransferase OS=Mus musculus GN=Ppat PE=1 SV=1
401	RL14_MOUSE	Rpl14	24 kDa	0	2	4	60S ribosomal protein L14 OS=Mus musculus GN=Rpl14 PE=1 SV=3
402	RS6_MOUSE	Rps6	29 kDa	0	3	4	40S ribosomal protein S6 OS=Mus musculus GN=Rps6 PE=1 SV=1
403	RTN3_MOUSE	Rtn3	104 kDa	0	2	3	Reticulon-3 OS=Mus musculus GN=Rtn3 PE=1 SV=2
404	VA0D1_MOUSE	Atp6v0d1	40 kDa	3	2	2	V-type proton ATPase subunit d 1 OS=Mus musculus GN=Atp6v0d1 PE=1 SV=2
405	ZO2_MOUSE	Tjp2	131 kDa	0	4	4	Tight junction protein ZO-2 OS=Mus musculus GN=Tjp2 PE=1 SV=2
406	AP3S1_MOUSE	Ap3s1	22 kDa	0	1	3	AP-3 complex subunit sigma-1 OS=Mus musculus GN=Ap3s1 PE=1 SV=2
407	GCN1_MOUSE	Gcn1	293 kDa	0	3	2	eIF-2-alpha kinase activator GCN1 OS=Mus musculus GN=Gcn1 PE=1 SV=1
408	I7HLV2_MOUSE (+1)	Rpl10	23 kDa	0	1	2	60S ribosomal protein L10 (Fragment) OS=Mus musculus GN=Rpl10 PE=1 SV=1
409	RL7A_MOUSE	Rpl7a	30 kDa	1	3	3	60S ribosomal protein L7a OS=Mus musculus GN=Rpl7a PE=1 SV=2
410	DNJA3_MOUSE	Dnaja3	52 kDa	1	1	3	DnaJ homolog subfamily A member 3, mitochondrial OS=Mus musculus GN=Dnaja3 PE=1 SV=1
411	A0A0A6YWM8_MOUSE [7]	Map4k4	145 kDa	0	0	7	Cluster of Mitogen-activated protein kinase kinase kinase kinase 4 OS=Mus musculus GN=Map4k4 PE=1 SV=1 (A0A0A6YWM8_MOUSE)
412	A0A0A0MQ80_MOUSE (+2)	Spata5	97 kDa	0	2	2	Spermatogenesis-associated protein 5 OS=Mus musculus GN=Spata5 PE=1 SV=1
413	A0A0A0MQM3_MOUSE (+2)	Cyb5r3	16 kDa	0	5	1	NADH-cytochrome b5 reductase 3 (Fragment) OS=Mus musculus GN=Cyb5r3 PE=1 SV=6
414	A0A0R4J008_MOUSE (+1)	Hdac2	55 kDa	5	4	8	Histone deacetylase OS=Mus musculus GN=Hdac2 PE=1 SV=1
415	A2AFQ0_MOUSE (+1)	Huwe1	483 kDa	0	0	3	E3 ubiquitin-protein ligase HUWE1 OS=Mus musculus GN=Huwe1 PE=1 SV=1
416	AT5F1_MOUSE	Atp5f1	29 kDa	1	3	4	ATP synthase F(0) complex subunit B1, mitochondrial OS=Mus musculus GN=Atp5f1 PE=1 SV=1
417	BPL1_MOUSE	Hlcs	79 kDa	0	3	6	Biotin--protein ligase OS=Mus musculus GN=Hlcs PE=1 SV=1
418	CBR4_MOUSE	Cbr4	25 kDa	1	5	1	Carbonyl reductase family member 4 OS=Mus musculus GN=Cbr4 PE=1 SV=2
419	CBX8_MOUSE	Cbx8	40 kDa	0	4	1	Chromobox protein homolog 8 OS=Mus musculus GN=Cbx8 PE=1 SV=1
420	CC115_MOUSE	Ccdc115	20 kDa	0	4	2	Coiled-coil domain-containing protein 115 OS=Mus musculus GN=Ccdc115 PE=1 SV=1
421	DPYL1_MOUSE (+1)	Crmp1	62 kDa	0	8	11	Dihydropyrimidinase-related protein 1 OS=Mus musculus GN=Crmp1 PE=1 SV=1
422	DSN1_MOUSE	Dsn1	40 kDa	0	5	2	Kinetochore-associated protein DSN1 homolog OS=Mus musculus GN=Dsn1 PE=1 SV=1
423	EF1B_MOUSE	Eef1b	25 kDa	0	3	0	Elongation factor 1-beta OS=Mus musculus GN=Eef1b PE=1 SV=5
424	EIF3B_MOUSE	Eif3b	91 kDa	0	4	2	Eukaryotic translation initiation factor 3 subunit B OS=Mus musculus GN=Eif3b PE=1 SV=1
425	ELAV3_MOUSE	Elavl3	40 kDa	5	7	8	ELAV-like protein 3 OS=Mus musculus GN=Elavl3 PE=1 SV=1
426	F7CBP1_MOUSE (+2)	Eif4g2	98 kDa	0	1	6	Eukaryotic translation initiation factor 4 gamma 2 OS=Mus musculus GN=Eif4g2 PE=1 SV=1
427	F8WI30_MOUSE	Snx7	51 kDa	0	4	4	Sorting nexin-7 OS=Mus musculus GN=Snx7 PE=1 SV=1
428	HM20B_MOUSE	Hmg20b	36 kDa	0	1	5	SWI/SNF-related matrix-associated actin-dependent regulator of chromatin subfamily E member 1-related OS=Mus musculus GN=Hmg20b PE=1 SV=1
429	HYOU1_MOUSE	Hyou1	111 kDa	0	2	4	Hypoxia up-regulated protein 1 OS=Mus musculus GN=Hyou1 PE=1 SV=1
430	KIF11_MOUSE	Kif11	118 kDa	0	4	4	Kinesin-like protein KIF11 OS=Mus musculus GN=Kif11 PE=1 SV=1
431	PSMD7_MOUSE	Psmd7	37 kDa	0	3	5	26S proteasome non-ATPase regulatory subunit 7 OS=Mus musculus GN=Psmd7 PE=1 SV=2
432	Q4FE56_MOUSE (+1)	Usp9x	290 kDa	0	2	2	Probable ubiquitin carboxyl-terminal hydrolase FAF-X OS=Mus musculus GN=Usp9x PE=1 SV=1
433	QCR2_MOUSE	Uqcrc2	48 kDa	1	3	4	Cytochrome b-c1 complex subunit 2, mitochondrial OS=Mus musculus GN=Uqcrc2 PE=1 SV=1
434	RFC5_MOUSE	Rfc5	38 kDa	0	1	2	Replication factor C subunit 5 OS=Mus musculus GN=Rfc5 PE=1 SV=1
435	RPAB1_MOUSE	Polr2e	25 kDa	0	4	5	DNA-directed RNA polymerases I, II, and III subunit RPABC1 OS=Mus musculus GN=Polr2e PE=1 SV=1
436	SNX5_MOUSE	Snx5	47 kDa	0	3	4	Sorting nexin-5 OS=Mus musculus GN=Snx5 PE=1 SV=1
437	STK38_MOUSE	Stk38	54 kDa	0	3	3	Serine/threonine-protein kinase 38 OS=Mus musculus GN=Stk38 PE=1 SV=1
438	TIPRL_MOUSE	Tiprl	31 kDa	0	3	3	TIP41-like protein OS=Mus musculus GN=Tiprl PE=1 SV=1
439	UBFD1_MOUSE	Ubfd1	40 kDa	0	0	3	Ubiquitin domain-containing protein UBFD1 OS=Mus musculus GN=Ubfd1 PE=1 SV=2
440	USE1_MOUSE	Use1	31 kDa	0	2	3	Vesicle transport protein USE1 OS=Mus musculus GN=Use1 PE=1 SV=1
441	VAC14_MOUSE	Vac14	88 kDa	0	0	4	Protein VAC14 homolog OS=Mus musculus GN=Vac14 PE=1 SV=1
442	VPS51_MOUSE	Vps51	86 kDa	0	5	5	Vacuolar protein sorting-associated protein 51 homolog OS=Mus musculus GN=Vps51 PE=1 SV=2
443	WASH1_MOUSE	Washc1	52 kDa	0	5	3	WASH complex subunit 1 OS=Mus musculus GN=Washc1 PE=1 SV=1
444	ASCC3_MOUSE	Ascc3	251 kDa	0	2	2	Activating signal cointegrator 1 complex subunit 3 OS=Mus musculus GN=Ascc3 PE=1 SV=1
445	CPIN1_MOUSE (+1)	Ciapin1	33 kDa	0	2	3	Anamorsin OS=Mus musculus GN=Ciapin1 PE=1 SV=1
446	DPYL2_MOUSE	Dpysl2	62 kDa	0	4	7	Dihydropyrimidinase-related protein 2 OS=Mus musculus GN=Dpysl2 PE=1 SV=2
447	SF3A3_MOUSE	Sf3a3	59 kDa	1	2	3	Splicing factor 3A subunit 3 OS=Mus musculus GN=Sf3a3 PE=1 SV=2
448	A0A0R4J0F6_MOUSE (+1)	Gak	144 kDa	0	0	3	Cyclin-G-associated kinase OS=Mus musculus GN=Gak PE=1 SV=1
449	A0A0R4J1F8_MOUSE (+2)	Wdhd1	120 kDa	0	1	4	WD repeat and HMG-box DNA-binding protein 1 OS=Mus musculus GN=Wdhd1 PE=1 SV=1
450	A0A140LHM4_MOUSE (+2)	Wdr45	15 kDa	0	3	4	WD repeat domain phosphoinositide-interacting protein 4 (Fragment) OS=Mus musculus GN=Wdr45 PE=1 SV=1
451	A2ALF0_MOUSE (+2)	Dnajc8	26 kDa	0	2	2	DnaJ homolog subfamily C member 8 OS=Mus musculus GN=Dnajc8 PE=1 SV=1
452	A2AMY5_MOUSE (+1)	Ubap2	118 kDa	0	2	4	Ubiquitin-associated protein 2 OS=Mus musculus GN=Ubap2 PE=1 SV=1
453	A2AS98_MOUSE (+1)	Nckap1	130 kDa	0	1	4	Nck-associated protein 1 OS=Mus musculus GN=Nckap1 PE=1 SV=1
454	AAKG1_MOUSE	Prkag1	38 kDa	0	3	4	5'-AMP-activated protein kinase subunit gamma-1 OS=Mus musculus GN=Prkag1 PE=1 SV=2
455	ASSY_MOUSE	Ass1	47 kDa	0	8	0	Argininosuccinate synthase OS=Mus musculus GN=Ass1 PE=1 SV=1
456	B1ATZ0_MOUSE (+3)	Hgs	86 kDa	0	1	4	Hepatocyte growth factor-regulated tyrosine kinase substrate OS=Mus musculus GN=Hgs PE=1 SV=1
457	CSN4_MOUSE	Cops4	46 kDa	0	3	4	COP9 signalosome complex subunit 4 OS=Mus musculus GN=Cops4 PE=1 SV=1
458	CYFP1_MOUSE	Cyfip1	145 kDa	0	2	5	Cytoplasmic FMR1-interacting protein 1 OS=Mus musculus GN=Cyfip1 PE=1 SV=1
459	DRG2_MOUSE	Drg2	41 kDa	0	3	3	Developmentally-regulated GTP-binding protein 2 OS=Mus musculus GN=Drg2 PE=1 SV=1
460	E0CXA9_MOUSE (+1)	Mob4	24 kDa	0	3	3	MOB-like protein phocein OS=Mus musculus GN=Mob4 PE=1 SV=1
461	EIF3C_MOUSE	Eif3c	106 kDa	0	4	2	Eukaryotic translation initiation factor 3 subunit C OS=Mus musculus GN=Eif3c PE=1 SV=1
462	EIF3F_MOUSE	Eif3f	38 kDa	0	2	2	Eukaryotic translation initiation factor 3 subunit F OS=Mus musculus GN=Eif3f PE=1 SV=2
463	EIF3G_MOUSE	Eif3g	36 kDa	0	3	1	Eukaryotic translation initiation factor 3 subunit G OS=Mus musculus GN=Eif3g PE=1 SV=2
464	ELP6_MOUSE	Elp6	29 kDa	0	3	3	Elongator complex protein 6 OS=Mus musculus GN=Elp6 PE=2 SV=1
465	FKB11_MOUSE	Fkbp11	22 kDa	2	3	2	Peptidyl-prolyl cis-trans isomerase FKBP11 OS=Mus musculus GN=Fkbp11 PE=1 SV=1
466	MCM3_MOUSE	Mcm3	92 kDa	0	2	2	DNA replication licensing factor MCM3 OS=Mus musculus GN=Mcm3 PE=1 SV=2
467	PASK_MOUSE	Pask	151 kDa	0	3	3	PAS domain-containing serine/threonine-protein kinase OS=Mus musculus GN=Pask PE=1 SV=3
468	PDIA6_MOUSE	Pdia6	48 kDa	0	5	3	Protein disulfide-isomerase A6 OS=Mus musculus GN=Pdia6 PE=1 SV=3
469	PDLI7_MOUSE	Pdlim7	50 kDa	0	4	3	PDZ and LIM domain protein 7 OS=Mus musculus GN=Pdlim7 PE=1 SV=1
470	Q0VGU4_MOUSE	Vgf	68 kDa	0	0	4	MCG18019 OS=Mus musculus GN=Vgf PE=1 SV=1
471	RSSA_MOUSE	Rpsa	33 kDa	2	4	4	40S ribosomal protein SA OS=Mus musculus GN=Rpsa PE=1 SV=4
472	TXNL1_MOUSE	Txnl1	32 kDa	0	0	2	Thioredoxin-like protein 1 OS=Mus musculus GN=Txnl1 PE=1 SV=3
473	UH1BL_MOUSE	Uhrf1bp1l	162 kDa	0	2	2	UHRF1-binding protein 1-like OS=Mus musculus GN=Uhrf1bp1l PE=1 SV=2
474	1433E_MOUSE	Ywhae	29 kDa	0	3	3	14-3-3 protein epsilon OS=Mus musculus GN=Ywhae PE=1 SV=1
475	IFRD1_MOUSE	Ifrd1	50 kDa	1	2	3	Interferon-related developmental regulator 1 OS=Mus musculus GN=Ifrd1 PE=1 SV=2
476	APEX1_MOUSE	Apex1	35 kDa	2	1	2	DNA-(apurinic or apyrimidinic site) lyase OS=Mus musculus GN=Apex1 PE=1 SV=2
477	E9PW66_MOUSE (+3)	Nap1l1	49 kDa	0	3	6	Nucleosome assembly protein 1-like 1 OS=Mus musculus GN=Nap1l1 PE=1 SV=1
478	MOT1_MOUSE	Slc16a1	53 kDa	1	1	3	Monocarboxylate transporter 1 OS=Mus musculus GN=Slc16a1 PE=1 SV=1
479	A0A1Y7VMH3_MOUSE (+1)	Vrk1	47 kDa	1	2	0	Serine/threonine-protein kinase VRK1 OS=Mus musculus GN=Vrk1 PE=1 SV=1
480	TOX4_MOUSE [2]	Tox4	66 kDa	0	3	5	Cluster of TOX high mobility group box family member 4 OS=Mus musculus GN=Tox4 PE=1 SV=3 (TOX4_MOUSE)
481	A0A0A6YXH3_MOUSE (+5)	Osbpl9	84 kDa	0	1	3	Oxysterol-binding protein OS=Mus musculus GN=Osbpl9 PE=1 SV=1
482	A0A0A6YXL6_MOUSE (+2)	Lrba	309 kDa	0	4	2	Lipopolysaccharide-responsive and beige-like anchor protein OS=Mus musculus GN=Lrba PE=1 SV=1
483	A0A0R4J034_MOUSE (+1)	Pdxdc1	87 kDa	0	3	3	MCG129810, isoform CRA_c OS=Mus musculus GN=Pdxdc1 PE=1 SV=1
484	A2AHM1_MOUSE	Gm5072	38 kDa	2	0	4	Predicted gene 5072 OS=Mus musculus GN=Gm5072 PE=4 SV=1
485	AP2B1_MOUSE (+1)	Ap2b1	105 kDa	0	2	3	AP-2 complex subunit beta OS=Mus musculus GN=Ap2b1 PE=1 SV=1
486	E9PUA7_MOUSE	Tpd52	21 kDa	0	3	3	Tumor protein D52 OS=Mus musculus GN=Tpd52 PE=1 SV=1
487	E9QK36_MOUSE (+1)	Wdr62	167 kDa	0	3	1	WD repeat-containing protein 62 OS=Mus musculus GN=Wdr62 PE=1 SV=1
488	EF2K_MOUSE	Eef2k	82 kDa	0	1	4	Eukaryotic elongation factor 2 kinase OS=Mus musculus GN=Eef2k PE=1 SV=1
489	ERLN2_MOUSE	Erlin2	38 kDa	3	3	0	Erlin-2 OS=Mus musculus GN=Erlin2 PE=1 SV=1
490	HAP1_MOUSE	Hap1	70 kDa	0	0	2	Huntingtin-associated protein 1 OS=Mus musculus GN=Hap1 PE=1 SV=1
491	HAUS2_MOUSE	Haus2	27 kDa	0	3	0	HAUS augmin-like complex subunit 2 OS=Mus musculus GN=Haus2 PE=2 SV=1
492	HOOK3_MOUSE	Hook3	83 kDa	0	0	4	Protein Hook homolog 3 OS=Mus musculus GN=Hook3 PE=1 SV=2
493	IMB1_MOUSE	Kpnb1	97 kDa	0	2	1	Importin subunit beta-1 OS=Mus musculus GN=Kpnb1 PE=1 SV=2
494	LA_MOUSE	Ssb	48 kDa	1	2	1	Lupus La protein homolog OS=Mus musculus GN=Ssb PE=1 SV=1
495	MBIP1_MOUSE	Mbip	38 kDa	0	4	3	MAP3K12-binding inhibitory protein 1 OS=Mus musculus GN=Mbip PE=1 SV=1
496	NUP93_MOUSE	Nup93	93 kDa	0	1	6	Nuclear pore complex protein Nup93 OS=Mus musculus GN=Nup93 PE=1 SV=1
497	OST48_MOUSE	Ddost	49 kDa	0	4	1	Dolichyl-diphosphooligosaccharide--protein glycosyltransferase 48 kDa subunit OS=Mus musculus GN=Ddost PE=1 SV=2
498	PDIP3_MOUSE	Poldip3	46 kDa	2	1	0	Polymerase delta-interacting protein 3 OS=Mus musculus GN=Poldip3 PE=1 SV=1
499	PSME3_MOUSE	Psme3	30 kDa	0	3	3	Proteasome activator complex subunit 3 OS=Mus musculus GN=Psme3 PE=1 SV=1
500	Q8BH80_MOUSE (+1)	Vapb	27 kDa	0	4	1	Vesicle-associated membrane protein, associated protein B and C OS=Mus musculus GN=Vapb PE=1 SV=1
501	RFC3_MOUSE	Rfc3	41 kDa	0	1	3	Replication factor C subunit 3 OS=Mus musculus GN=Rfc3 PE=1 SV=1
502	RSMB_MOUSE	Snrpb	24 kDa	0	3	2	Small nuclear ribonucleoprotein-associated protein B OS=Mus musculus GN=Snrpb PE=1 SV=1
503	SH2B2_MOUSE	Sh2b2	67 kDa	0	1	5	SH2B adapter protein 2 OS=Mus musculus GN=Sh2b2 PE=1 SV=2
504	SHOT1_MOUSE	Shtn1	71 kDa	0	0	4	Shootin-1 OS=Mus musculus GN=Shtn1 PE=1 SV=1
505	STMN2_MOUSE	Stmn2	21 kDa	1	3	2	Stathmin-2 OS=Mus musculus GN=Stmn2 PE=1 SV=1
506	STRN4_MOUSE	Strn4	82 kDa	0	4	5	Striatin-4 OS=Mus musculus GN=Strn4 PE=1 SV=2
507	STRP1_MOUSE	Strip1	96 kDa	0	2	3	Striatin-interacting protein 1 OS=Mus musculus GN=Strip1 PE=1 SV=2
508	TAB2_MOUSE	Tab2	76 kDa	0	3	3	TGF-beta-activated kinase 1 and MAP3K7-binding protein 2 OS=Mus musculus GN=Tab2 PE=1 SV=1
509	TF2B_MOUSE	Gtf2b	35 kDa	0	3	2	Transcription initiation factor IIB OS=Mus musculus GN=Gtf2b PE=1 SV=1
510	TFR1_MOUSE	Tfrc	86 kDa	0	3	4	Transferrin receptor protein 1 OS=Mus musculus GN=Tfrc PE=1 SV=1
511	TM199_MOUSE	Tmem199	23 kDa	0	3	0	Transmembrane protein 199 OS=Mus musculus GN=Tmem199 PE=1 SV=1
512	TPD54_MOUSE	Tpd52l2	24 kDa	0	3	3	Tumor protein D54 OS=Mus musculus GN=Tpd52l2 PE=1 SV=1
513	ANXA2_MOUSE	Anxa2	39 kDa	1	1	3	Annexin A2 OS=Mus musculus GN=Anxa2 PE=1 SV=2
514	IF4A1_MOUSE	Eif4a1	46 kDa	2	3	3	Eukaryotic initiation factor 4A-I OS=Mus musculus GN=Eif4a1 PE=1 SV=1
515	TOM34_MOUSE	Tomm34	34 kDa	0	2	1	Mitochondrial import receptor subunit TOM34 OS=Mus musculus GN=Tomm34 PE=1 SV=1
516	TPGS1_MOUSE	Tpgs1	33 kDa	0	1	2	Tubulin polyglutamylase complex subunit 1 OS=Mus musculus GN=Tpgs1 PE=1 SV=1
517	A0A1B0GR18_MOUSE (+1)	Mob2	30 kDa	0	2	3	MOB kinase activator 2 OS=Mus musculus GN=Mob2 PE=1 SV=1
518	ACADS_MOUSE	Acads	45 kDa	2	2	2	Short-chain specific acyl-CoA dehydrogenase, mitochondrial OS=Mus musculus GN=Acads PE=1 SV=2
519	RAB7A_MOUSE	Rab7a	23 kDa	0	1	3	Ras-related protein Rab-7a OS=Mus musculus GN=Rab7a PE=1 SV=2
520	CD2AP_MOUSE	Cd2ap	70 kDa	0	3	3	CD2-associated protein OS=Mus musculus GN=Cd2ap PE=1 SV=3
521	LGUL_MOUSE	Glo1	21 kDa	0	2	2	Lactoylglutathione lyase OS=Mus musculus GN=Glo1 PE=1 SV=3
522	LIN7C_MOUSE [3]	Lin7c	22 kDa	0	5	1	Cluster of Protein lin-7 homolog C OS=Mus musculus GN=Lin7c PE=1 SV=2 (LIN7C_MOUSE)
523	GIT1_MOUSE [3]	Git1	85 kDa	0	1	4	Cluster of ARF GTPase-activating protein GIT1 OS=Mus musculus GN=Git1 PE=1 SV=1 (GIT1_MOUSE)
524	A0A0A6YWM5_MOUSE (+1)	Rab3gap2	153 kDa	0	3	1	Rab3 GTPase-activating protein non-catalytic subunit OS=Mus musculus GN=Rab3gap2 PE=1 SV=1
525	AAPK1_MOUSE	Prkaa1	64 kDa	0	2	4	5'-AMP-activated protein kinase catalytic subunit alpha-1 OS=Mus musculus GN=Prkaa1 PE=1 SV=2
526	ARPIN_MOUSE	Arpin	25 kDa	0	2	2	Arpin OS=Mus musculus GN=Arpin PE=1 SV=1
527	CDR2L_MOUSE	Cdr2l	53 kDa	0	2	3	Cerebellar degeneration-related protein 2-like OS=Mus musculus GN=Cdr2l PE=1 SV=1
528	COR1C_MOUSE	Coro1c	53 kDa	0	3	3	Coronin-1C OS=Mus musculus GN=Coro1c PE=1 SV=2
529	D3Z074_MOUSE (+4)	Diaph1	136 kDa	0	0	2	Protein diaphanous homolog 1 OS=Mus musculus GN=Diaph1 PE=1 SV=2
530	E9Q855_MOUSE (+2)	Scamp3	35 kDa	0	0	3	Secretory carrier-associated membrane protein OS=Mus musculus GN=Scamp3 PE=1 SV=1
531	E9Q9V3_MOUSE (+1)	Ncor2	254 kDa	0	3	1	Nuclear receptor corepressor 2 OS=Mus musculus GN=Ncor2 PE=1 SV=1
532	EIF3A_MOUSE	Eif3a	162 kDa	0	0	4	Eukaryotic translation initiation factor 3 subunit A OS=Mus musculus GN=Eif3a PE=1 SV=5
533	ELAV1_MOUSE	Elavl1	36 kDa	0	3	1	ELAV-like protein 1 OS=Mus musculus GN=Elavl1 PE=1 SV=2
534	FACR1_MOUSE	Far1	59 kDa	2	3	3	Fatty acyl-CoA reductase 1 OS=Mus musculus GN=Far1 PE=1 SV=1
535	GANAB_MOUSE	Ganab	107 kDa	0	2	2	Neutral alpha-glucosidase AB OS=Mus musculus GN=Ganab PE=1 SV=1
536	NUP88_MOUSE	Nup88	85 kDa	0	3	2	Nuclear pore complex protein Nup88 OS=Mus musculus GN=Nup88 PE=1 SV=1
537	PP2AA_MOUSE (+1)	Ppp2ca	36 kDa	0	2	3	Serine/threonine-protein phosphatase 2A catalytic subunit alpha isoform OS=Mus musculus GN=Ppp2ca PE=1 SV=1
538	PSA5_MOUSE	Psma5	26 kDa	0	1	5	Proteasome subunit alpha type-5 OS=Mus musculus GN=Psma5 PE=1 SV=1
539	Q3UI84_MOUSE (+1)	Rfc4	41 kDa	1	2	3	Replication factor C subunit 4 OS=Mus musculus GN=Rfc4 PE=1 SV=1
540	Q3UJB0_MOUSE	Sf3b2	98 kDa	1	3	2	Splicing factor 3b, subunit 2 OS=Mus musculus GN=Sf3b2 PE=1 SV=1
541	SHIP2_MOUSE	Inppl1	139 kDa	0	2	3	Phosphatidylinositol 3,4,5-trisphosphate 5-phosphatase 2 OS=Mus musculus GN=Inppl1 PE=1 SV=1
542	SNP29_MOUSE	Snap29	30 kDa	0	4	0	Synaptosomal-associated protein 29 OS=Mus musculus GN=Snap29 PE=1 SV=1
543	TAF8_MOUSE	Taf8	34 kDa	0	2	2	Transcription initiation factor TFIID subunit 8 OS=Mus musculus GN=Taf8 PE=2 SV=1
544	TBK1_MOUSE	Tbk1	83 kDa	0	1	4	Serine/threonine-protein kinase TBK1 OS=Mus musculus GN=Tbk1 PE=1 SV=1
545	TIF1B_MOUSE	Trim28	89 kDa	0	3	3	Transcription intermediary factor 1-beta OS=Mus musculus GN=Trim28 PE=1 SV=3
546	UNC5B_MOUSE	Unc5b	104 kDa	0	4	0	Netrin receptor UNC5B OS=Mus musculus GN=Unc5b PE=1 SV=1
547	YJ005_MOUSE		38 kDa	0	1	3	Uncharacterized protein FLJ45252 homolog OS=Mus musculus PE=1 SV=2
548	A0A087WPL5_MOUSE (+2)	Dhx9	150 kDa	0	1	2	ATP-dependent RNA helicase A OS=Mus musculus GN=Dhx9 PE=1 SV=1
549	A0A0R4J0Z1_MOUSE (+1)	Pdia4	72 kDa	0	3	2	Protein disulfide-isomerase A4 OS=Mus musculus GN=Pdia4 PE=1 SV=1
550	A0A140LIT2_MOUSE (+1)	Dhcr7	54 kDa	0	3	2	7-dehydrocholesterol reductase OS=Mus musculus GN=Dhcr7 PE=1 SV=1
551	D3Z0S6_MOUSE (+1)	Snrpa	27 kDa	0	4	1	U1 small nuclear ribonucleoprotein A (Fragment) OS=Mus musculus GN=Snrpa PE=1 SV=1
552	E9Q3T3_MOUSE (+1)	Kif14	181 kDa	0	3	2	Kinesin-like protein KIF14 OS=Mus musculus GN=Kif14 PE=1 SV=1
553	ELP5_MOUSE	Elp5	33 kDa	0	1	2	Elongator complex protein 5 OS=Mus musculus GN=Elp5 PE=2 SV=1
554	F91A1_MOUSE	Fam91a1	93 kDa	0	2	1	Protein FAM91A1 OS=Mus musculus GN=Fam91a1 PE=1 SV=1
555	GCP3_MOUSE	Tubgcp3	103 kDa	0	0	2	Gamma-tubulin complex component 3 OS=Mus musculus GN=Tubgcp3 PE=1 SV=2
556	GSE1_MOUSE	Gse1	136 kDa	0	0	2	Genetic suppressor element 1 OS=Mus musculus GN=Gse1 PE=1 SV=2
557	IGBP1_MOUSE	Igbp1	39 kDa	0	0	2	Immunoglobulin-binding protein 1 OS=Mus musculus GN=Igbp1 PE=1 SV=1
558	PSA7_MOUSE	Psma7	28 kDa	1	2	3	Proteasome subunit alpha type-7 OS=Mus musculus GN=Psma7 PE=1 SV=1
559	G5E8R4_MOUSE (+1)	Ppp6r3	98 kDa	0	0	2	SAPS domain family, member 3, isoform CRA_c OS=Mus musculus GN=Ppp6r3 PE=1 SV=1
560	MTDC_MOUSE	Mthfd2	38 kDa	2	0	2	Bifunctional methylenetetrahydrofolate dehydrogenase/cyclohydrolase, mitochondrial OS=Mus musculus GN=Mthfd2 PE=1 SV=1
561	A0A0R4J1Z3_MOUSE (+1)	Tmem33	28 kDa	0	2	1	Transmembrane protein 33 OS=Mus musculus GN=Tmem33 PE=1 SV=1
562	LAP2A_MOUSE	Tmpo	75 kDa	0	2	0	Lamina-associated polypeptide 2, isoforms alpha/zeta OS=Mus musculus GN=Tmpo PE=1 SV=4
563	A0A087WRQ4_MOUSE (+1)	Sumo1	8 kDa	0	1	3	Small ubiquitin-related modifier 1 OS=Mus musculus GN=Sumo1 PE=1 SV=1
564	A0A0R4J259_MOUSE [5]	Syncrip	63 kDa	0	3	2	Cluster of Heterogeneous nuclear ribonucleoprotein Q OS=Mus musculus GN=Syncrip PE=1 SV=1 (A0A0R4J259_MOUSE)
565	G3UYD0_MOUSE [4]	Gtf2i	103 kDa	0	2	2	Cluster of General transcription factor II-I OS=Mus musculus GN=Gtf2i PE=1 SV=1 (G3UYD0_MOUSE)
566	GBB1_MOUSE [3]	Gnb1	37 kDa	0	3	2	Cluster of Guanine nucleotide-binding protein G(I)/G(S)/G(T) subunit beta-1 OS=Mus musculus GN=Gnb1 PE=1 SV=3 (GBB1_MOUSE)
567	ZEP2_MOUSE [3]	Hivep2	267 kDa	0	1	3	Cluster of Transcription factor HIVEP2 OS=Mus musculus GN=Hivep2 PE=1 SV=1 (ZEP2_MOUSE)
568	D3YX27_MOUSE [3]	Htra2	46 kDa	0	2	3	Cluster of Serine protease HTRA2, mitochondrial OS=Mus musculus GN=Htra2 PE=1 SV=1 (D3YX27_MOUSE)
569	A0A087WNV1_MOUSE (+3)	Agfg1	54 kDa	0	2	2	Arf-GAP domain and FG repeat-containing protein 1 OS=Mus musculus GN=Agfg1 PE=1 SV=1
570	A0A1B0GR08_MOUSE (+1)	Tubgcp2	103 kDa	0	3	2	Gamma-tubulin complex component (Fragment) OS=Mus musculus GN=Tubgcp2 PE=1 SV=1
571	A0A1C7ZMY3_MOUSE (+2)	Shank2	135 kDa	0	0	4	SH3 and multiple ankyrin repeat domains protein 2 OS=Mus musculus GN=Shank2 PE=1 SV=1
572	A6ZI44_MOUSE (+1)	Aldoa	45 kDa	1	1	4	Fructose-bisphosphate aldolase OS=Mus musculus GN=Aldoa PE=1 SV=1
573	AL3A2_MOUSE (+2)	Aldh3a2	54 kDa	0	1	3	Fatty aldehyde dehydrogenase OS=Mus musculus GN=Aldh3a2 PE=1 SV=2
574	DCAF7_MOUSE	Dcaf7	39 kDa	0	1	2	DDB1- and CUL4-associated factor 7 OS=Mus musculus GN=Dcaf7 PE=1 SV=1
575	DDB1_MOUSE	Ddb1	127 kDa	0	2	4	DNA damage-binding protein 1 OS=Mus musculus GN=Ddb1 PE=1 SV=2
576	DDX6_MOUSE	Ddx6	54 kDa	0	2	3	Probable ATP-dependent RNA helicase DDX6 OS=Mus musculus GN=Ddx6 PE=1 SV=1
577	FCHO2_MOUSE	Fcho2	89 kDa	0	0	4	F-BAR domain only protein 2 OS=Mus musculus GN=Fcho2 PE=1 SV=1
578	G3UX26_MOUSE (+1)	Vdac2	30 kDa	0	1	3	Voltage-dependent anion-selective channel protein 2 OS=Mus musculus GN=Vdac2 PE=1 SV=1
579	IRS2_MOUSE	Irs2	137 kDa	0	1	3	Insulin receptor substrate 2 OS=Mus musculus GN=Irs2 PE=1 SV=2
580	PDZD8_MOUSE	Pdzd8	128 kDa	0	0	3	PDZ domain-containing protein 8 OS=Mus musculus GN=Pdzd8 PE=2 SV=1
581	Q3UJH4_MOUSE (+2)	Rhox5	23 kDa	0	3	0	Homeobox protein Rhox5 OS=Mus musculus GN=Rhox5 PE=1 SV=1
582	RENR_MOUSE	Atp6ap2	39 kDa	0	3	1	Renin receptor OS=Mus musculus GN=Atp6ap2 PE=1 SV=2
583	SMG7_MOUSE	Smg7	127 kDa	0	3	1	Protein SMG7 OS=Mus musculus GN=Smg7 PE=2 SV=1
584	STAM2_MOUSE	Stam2	57 kDa	0	1	4	Signal transducing adapter molecule 2 OS=Mus musculus GN=Stam2 PE=1 SV=1
585	UCHL1_MOUSE	Uchl1	25 kDa	0	2	1	Ubiquitin carboxyl-terminal hydrolase isozyme L1 OS=Mus musculus GN=Uchl1 PE=1 SV=1
586	UGGG1_MOUSE	Uggt1	176 kDa	0	1	2	UDP-glucose:glycoprotein glucosyltransferase 1 OS=Mus musculus GN=Uggt1 PE=1 SV=4
587	YETS2_MOUSE	Yeats2	149 kDa	0	2	2	YEATS domain-containing protein 2 OS=Mus musculus GN=Yeats2 PE=1 SV=2
588	A0A0U1RNK7_MOUSE (+4)	Dock7	238 kDa	0	2	1	Dedicator of cytokinesis protein 7 OS=Mus musculus GN=Dock7 PE=1 SV=1
589	A2A547_MOUSE (+1)	Rpl19	23 kDa	1	2	2	Ribosomal protein L19 OS=Mus musculus GN=Rpl19 PE=1 SV=1
590	ASCC1_MOUSE	Ascc1	41 kDa	0	3	1	Activating signal cointegrator 1 complex subunit 1 OS=Mus musculus GN=Ascc1 PE=1 SV=1
591	CALX_MOUSE	Canx	67 kDa	0	2	1	Calnexin OS=Mus musculus GN=Canx PE=1 SV=1
592	CASP3_MOUSE	Casp3	31 kDa	0	4	2	Caspase-3 OS=Mus musculus GN=Casp3 PE=1 SV=1
593	CENPH_MOUSE	Cenph	28 kDa	0	2	2	Centromere protein H OS=Mus musculus GN=Cenph PE=1 SV=1
594	DTD1_MOUSE	Dtd1	23 kDa	0	3	3	D-aminoacyl-tRNA deacylase 1 OS=Mus musculus GN=Dtd1 PE=1 SV=2
595	E9PUB7_MOUSE (+1)	Msto1	61 kDa	0	2	2	Protein misato homolog 1 OS=Mus musculus GN=Msto1 PE=1 SV=1
596	PMF1_MOUSE	Pmf1	23 kDa	0	2	2	Polyamine-modulated factor 1 OS=Mus musculus GN=Pmf1 PE=1 SV=1
597	Q923F1_MOUSE	Clns1a	27 kDa	0	2	2	Chloride channel, nucleotide-sensitive, 1A OS=Mus musculus GN=Clns1a PE=1 SV=1
598	SYTC2_MOUSE	Tarsl2	91 kDa	0	1	2	Probable threonine--tRNA ligase 2, cytoplasmic OS=Mus musculus GN=Tarsl2 PE=1 SV=1
599	TMM43_MOUSE	Tmem43	45 kDa	1	2	1	Transmembrane protein 43 OS=Mus musculus GN=Tmem43 PE=1 SV=1
600	ZN281_MOUSE	Znf281	97 kDa	0	3	0	Zinc finger protein 281 OS=Mus musculus GN=Znf281 PE=1 SV=1
601	A0A0G2JDP0_MOUSE (+4)	Hax1	31 kDa	0	1	2	HCLS1-associated protein X-1 OS=Mus musculus GN=Hax1 PE=1 SV=1
602	A2AFQ9_MOUSE (+2)	Gemin5	167 kDa	0	2	1	Gem-associated protein 5 OS=Mus musculus GN=Gemin5 PE=1 SV=1
603	E9PU87_MOUSE	Sik3	151 kDa	0	0	3	Serine/threonine-protein kinase SIK3 OS=Mus musculus GN=Sik3 PE=1 SV=1
604	VAPA_MOUSE	Vapa	28 kDa	0	3	2	Vesicle-associated membrane protein-associated protein A OS=Mus musculus GN=Vapa PE=1 SV=2
605	EHBP1_MOUSE	Ehbp1	139 kDa	0	2	2	EH domain-binding protein 1 OS=Mus musculus GN=Ehbp1 PE=1 SV=3
606	HNRH1_MOUSE (+1)	Hnrnph1	49 kDa	1	2	1	Heterogeneous nuclear ribonucleoprotein H OS=Mus musculus GN=Hnrnph1 PE=1 SV=3
607	ARP2_MOUSE	Actr2	45 kDa	1	2	1	Actin-related protein 2 OS=Mus musculus GN=Actr2 PE=1 SV=1
608	B8JKK2_MOUSE (+2)	Rpl15	13 kDa	1	1	3	Ribosomal protein L15 (Fragment) OS=Mus musculus GN=Rpl15 PE=3 SV=1
609	WDR92_MOUSE	Wdr92	40 kDa	0	2	4	WD repeat-containing protein 92 OS=Mus musculus GN=Wdr92 PE=1 SV=1
610	RCOR1_MOUSE [3]	Rcor1	53 kDa	0	2	2	Cluster of REST corepressor 1 OS=Mus musculus GN=Rcor1 PE=1 SV=3 (RCOR1_MOUSE)
611	D3Z6I7_MOUSE [4]	Cald1	63 kDa	0	2	1	Cluster of Caldesmon 1 OS=Mus musculus GN=Cald1 PE=1 SV=1 (D3Z6I7_MOUSE)
612	A2A7S7_MOUSE	Yars	63 kDa	0	0	4	Tyrosine--tRNA ligase OS=Mus musculus GN=Yars PE=1 SV=1
613	A2ACG7_MOUSE (+1)	Rpn2	68 kDa	0	2	3	Dolichyl-diphosphooligosaccharide--protein glycosyltransferase subunit 2 OS=Mus musculus GN=Rpn2 PE=1 SV=1
614	CAN6_MOUSE	Capn6	75 kDa	0	4	0	Calpain-6 OS=Mus musculus GN=Capn6 PE=1 SV=2
615	CAZA1_MOUSE (+1)	Capza1	33 kDa	0	1	3	F-actin-capping protein subunit alpha-1 OS=Mus musculus GN=Capza1 PE=1 SV=4
616	CDC73_MOUSE	Cdc73	61 kDa	0	3	2	Parafibromin OS=Mus musculus GN=Cdc73 PE=1 SV=1
617	CHIP_MOUSE	Stub1	35 kDa	0	2	2	STIP1 homology and U box-containing protein 1 OS=Mus musculus GN=Stub1 PE=1 SV=1
618	COMD3_MOUSE	Commd3	22 kDa	0	2	3	COMM domain-containing protein 3 OS=Mus musculus GN=Commd3 PE=1 SV=1
619	D3Z656_MOUSE (+1)	Synj1	176 kDa	0	0	3	Synaptojanin-1 OS=Mus musculus GN=Synj1 PE=1 SV=1
620	NACAM_MOUSE	Naca	220 kDa	0	2	3	Nascent polypeptide-associated complex subunit alpha, muscle-specific form OS=Mus musculus GN=Naca PE=1 SV=2
621	PRP19_MOUSE	Prpf19	55 kDa	0	1	3	Pre-mRNA-processing factor 19 OS=Mus musculus GN=Prpf19 PE=1 SV=1
622	RFC2_MOUSE	Rfc2	39 kDa	0	2	3	Replication factor C subunit 2 OS=Mus musculus GN=Rfc2 PE=1 SV=1
623	A3KGU5_MOUSE (+4)	Sptan1	283 kDa	0	2	0	Spectrin alpha chain, non-erythrocytic 1 OS=Mus musculus GN=Sptan1 PE=1 SV=1
624	D3Z6U8_MOUSE (+4)	Fmr1	67 kDa	0	4	5	Synaptic functional regulator FMR1 OS=Mus musculus GN=Fmr1 PE=1 SV=1
625	E9Q507_MOUSE (+2)	Gon4l	247 kDa	0	2	1	GON-4-like protein OS=Mus musculus GN=Gon4l PE=1 SV=1
626	Q7TQE2_MOUSE (+1)	Zyx	57 kDa	0	3	3	Zyx protein OS=Mus musculus GN=Zyx PE=1 SV=1
627	SND1_MOUSE	Snd1	102 kDa	0	2	1	Staphylococcal nuclease domain-containing protein 1 OS=Mus musculus GN=Snd1 PE=1 SV=1
628	VPS45_MOUSE	Vps45	65 kDa	0	3	2	Vacuolar protein sorting-associated protein 45 OS=Mus musculus GN=Vps45 PE=1 SV=1
629	VPS52_MOUSE	Vps52	82 kDa	0	2	2	Vacuolar protein sorting-associated protein 52 homolog OS=Mus musculus GN=Vps52 PE=1 SV=1
630	ZW10_MOUSE	Zw10	88 kDa	0	0	2	Centromere/kinetochore protein zw10 homolog OS=Mus musculus GN=Zw10 PE=1 SV=3
631	E9PWB2_MOUSE (+3)	Csnk1a1	43 kDa	0	1	2	Casein kinase I isoform alpha OS=Mus musculus GN=Csnk1a1 PE=1 SV=1
632	A0A0U1RP13_MOUSE (+1)	Cdipt	20 kDa	0	3	1	CDP-diacylglycerol--inositol 3-phosphatidyltransferase OS=Mus musculus GN=Cdipt PE=1 SV=1
633	A0A140LJ59_MOUSE (+1)	Eif3k	6 kDa	0	2	2	Eukaryotic translation initiation factor 3 subunit K OS=Mus musculus GN=Eif3k PE=1 SV=1
634	E0CYV0_MOUSE (+3)	Pcmt1	30 kDa	0	2	2	Protein-L-isoaspartate O-methyltransferase OS=Mus musculus GN=Pcmt1 PE=1 SV=1
635	ECHA_MOUSE	Hadha	83 kDa	0	1	2	Trifunctional enzyme subunit alpha, mitochondrial OS=Mus musculus GN=Hadha PE=1 SV=1
636	G3UYY0_MOUSE (+2)	Rhox2a	20 kDa	0	3	2	Reproductive homeobox 2A OS=Mus musculus GN=Rhox2a PE=1 SV=1
637	G3X957_MOUSE (+1)	Ppfibp2	99 kDa	0	2	2	Liprin-beta-2 OS=Mus musculus GN=Ppfibp2 PE=1 SV=1
638	NUP62_MOUSE	Nup62	53 kDa	0	1	4	Nuclear pore glycoprotein p62 OS=Mus musculus GN=Nup62 PE=1 SV=2
639	PLIN3_MOUSE	Plin3	47 kDa	0	2	2	Perilipin-3 OS=Mus musculus GN=Plin3 PE=1 SV=1
640	CRBG3_MOUSE	Crybg3	114 kDa	0	1	2	Beta/gamma crystallin domain-containing protein 3 OS=Mus musculus GN=Crybg3 PE=1 SV=2
641	PSMD6_MOUSE	Psmd6	46 kDa	0	1	2	26S proteasome non-ATPase regulatory subunit 6 OS=Mus musculus GN=Psmd6 PE=1 SV=1
642	A2CES4_MOUSE (+1)	Snrpb2	16 kDa	0	2	1	U2 small nuclear ribonucleoprotein B'' (Fragment) OS=Mus musculus GN=Snrpb2 PE=1 SV=1
643	DIC_MOUSE	Slc25a10	32 kDa	0	3	1	Mitochondrial dicarboxylate carrier OS=Mus musculus GN=Slc25a10 PE=1 SV=2
644	A0A1D5RLW5_MOUSE (+2)	Rpl18a	17 kDa	0	2	2	60S ribosomal protein L18a OS=Mus musculus GN=Rpl18a PE=1 SV=1
645	PPIB_MOUSE	Ppib	24 kDa	2	2	1	Peptidyl-prolyl cis-trans isomerase B OS=Mus musculus GN=Ppib PE=1 SV=2
646	JUPI2_MOUSE	Jpt2	20 kDa	0	2	2	Jupiter microtubule associated homolog 2 OS=Mus musculus GN=Jpt2 PE=1 SV=1
647	ZN608_MOUSE	Znf608	162 kDa	0	2	1	Zinc finger protein 608 OS=Mus musculus GN=Znf608 PE=1 SV=1
648	CE170_MOUSE (+1)	Cep170	175 kDa	0	1	3	Centrosomal protein of 170 kDa OS=Mus musculus GN=Cep170 PE=1 SV=2
649	Q8C266_MOUSE (+1)	Rab5c	25 kDa	1	2	2	Ras-related protein Rab-5C OS=Mus musculus GN=Rab5c PE=1 SV=1
650	THIL_MOUSE	Acat1	45 kDa	0	3	2	Acetyl-CoA acetyltransferase, mitochondrial OS=Mus musculus GN=Acat1 PE=1 SV=1
651	CHM1A_MOUSE	Chmp1a	22 kDa	1	2	0	Charged multivesicular body protein 1a OS=Mus musculus GN=Chmp1a PE=1 SV=1
652	DDHD2_MOUSE	Ddhd2	80 kDa	0	1	2	Phospholipase DDHD2 OS=Mus musculus GN=Ddhd2 PE=1 SV=3
653	D6RI42_MOUSE (+3)	Zc3h7a	43 kDa	0	3	0	Zinc finger CCCH type-containing 7 A OS=Mus musculus GN=Zc3h7a PE=1 SV=1
654	HA1K_MOUSE [4]	H2-K1	42 kDa	0	2	0	Cluster of H-2 class I histocompatibility antigen, K-K alpha chain OS=Mus musculus GN=H2-K1 PE=1 SV=1 (HA1K_MOUSE)
655	A2AGN7_MOUSE (+2)	Psmc3	45 kDa	0	0	3	26S proteasome regulatory subunit 6A OS=Mus musculus GN=Psmc3 PE=1 SV=1
656	A2AIX1_MOUSE (+1)	Sec16a	256 kDa	0	1	3	Protein transport protein sec16 OS=Mus musculus GN=Sec16a PE=1 SV=1
657	A2RSX9_MOUSE	Arfip1	38 kDa	0	2	3	ADP-ribosylation factor-interacting protein 1 OS=Mus musculus GN=Arfip1 PE=1 SV=1
658	CNN2_MOUSE	Cnn2	33 kDa	0	1	5	Calponin-2 OS=Mus musculus GN=Cnn2 PE=1 SV=1
659	E9PZD2_MOUSE (+1)	Micall2	99 kDa	0	4	0	MICAL-like protein 2 OS=Mus musculus GN=Micall2 PE=1 SV=1
660	ELP2_MOUSE	Elp2	93 kDa	0	0	4	Elongator complex protein 2 OS=Mus musculus GN=Elp2 PE=1 SV=1
661	G3X9A7_MOUSE (+1)	Plcxd3	36 kDa	0	0	4	MCG49978 OS=Mus musculus GN=Plcxd3 PE=1 SV=1
662	JIP4_MOUSE	Spag9	146 kDa	0	2	7	C-Jun-amino-terminal kinase-interacting protein 4 OS=Mus musculus GN=Spag9 PE=1 SV=2
663	RAD51_MOUSE	Rad51	37 kDa	0	1	3	DNA repair protein RAD51 homolog 1 OS=Mus musculus GN=Rad51 PE=1 SV=1
664	S30BP_MOUSE	Sap30bp	34 kDa	1	0	3	SAP30-binding protein OS=Mus musculus GN=Sap30bp PE=1 SV=2
665	S4R2K9_MOUSE	Ank3	285 kDa	0	2	1	Ankyrin-3 (Fragment) OS=Mus musculus GN=Ank3 PE=1 SV=1
666	UNC5C_MOUSE	Unc5c	103 kDa	0	4	0	Netrin receptor UNC5C OS=Mus musculus GN=Unc5c PE=1 SV=1
667	A2AGL5_MOUSE (+1)	Aven	24 kDa	0	2	0	Apoptosis, caspase activation inhibitor, isoform CRA_c OS=Mus musculus GN=Aven PE=1 SV=1
668	PFD3_MOUSE (+1)	Vbp1	22 kDa	0	2	2	Prefoldin subunit 3 OS=Mus musculus GN=Vbp1 PE=1 SV=2
669	Q9ESU7_MOUSE	Slc1a5	58 kDa	0	3	2	Amino acid transporter OS=Mus musculus GN=Slc1a5 PE=1 SV=1
670	PSA3_MOUSE	Psma3	28 kDa	0	2	2	Proteasome subunit alpha type-3 OS=Mus musculus GN=Psma3 PE=1 SV=3
671	RPAC1_MOUSE	Polr1c	39 kDa	0	3	0	DNA-directed RNA polymerases I and III subunit RPAC1 OS=Mus musculus GN=Polr1c PE=1 SV=3
672	STRN_MOUSE	Strn	86 kDa	0	1	2	Striatin OS=Mus musculus GN=Strn PE=1 SV=2
673	NCK1_MOUSE	Nck1	43 kDa	0	2	1	Cytoplasmic protein NCK1 OS=Mus musculus GN=Nck1 PE=1 SV=1
674	RMXL1_MOUSE	Rbmxl1	42 kDa	0	3	0	RNA binding motif protein, X-linked-like-1 OS=Mus musculus GN=Rbmxl1 PE=1 SV=1
675	SNP25_MOUSE	Snap25	23 kDa	0	2	0	Synaptosomal-associated protein 25 OS=Mus musculus GN=Snap25 PE=1 SV=1
676	GCH1_MOUSE	Gch1	27 kDa	0	0	2	GTP cyclohydrolase 1 OS=Mus musculus GN=Gch1 PE=1 SV=1
677	B7ZNL2_MOUSE (+1)	Nap1l4	44 kDa	0	2	5	Nap1l4 protein OS=Mus musculus GN=Nap1l4 PE=1 SV=1
678	VP13A_MOUSE	Vps13a	359 kDa	0	0	2	Vacuolar protein sorting-associated protein 13A OS=Mus musculus GN=Vps13a PE=1 SV=1
679	TNR6B_MOUSE	Tnrc6b	192 kDa	0	3	1	Trinucleotide repeat-containing gene 6B protein OS=Mus musculus GN=Tnrc6b PE=1 SV=2
680	A0A1B0GQU8_MOUSE (+2)	Rpl18	18 kDa	0	1	3	60S ribosomal protein L18 OS=Mus musculus GN=Rpl18 PE=1 SV=1
681	A0A1B0GR91_MOUSE	Gm4779	60 kDa	0	1	2	Predicted gene 4779 OS=Mus musculus GN=Gm4779 PE=4 SV=1
682	A2AAN2_MOUSE (+1)	Srp68	66 kDa	0	0	2	Signal recognition particle subunit SRP68 OS=Mus musculus GN=Srp68 PE=1 SV=1
683	CDC37_MOUSE	Cdc37	45 kDa	0	2	0	Hsp90 co-chaperone Cdc37 OS=Mus musculus GN=Cdc37 PE=1 SV=1
684	E9PV90_MOUSE (+3)	Slc25a22	22 kDa	0	2	1	Mitochondrial glutamate carrier 1 (Fragment) OS=Mus musculus GN=Slc25a22 PE=1 SV=1
685	E9PYI8_MOUSE (+1)	Usp14	52 kDa	0	2	2	Ubiquitin carboxyl-terminal hydrolase 14 OS=Mus musculus GN=Usp14 PE=1 SV=1
686	EFTU_MOUSE	Tufm	50 kDa	2	0	2	Elongation factor Tu, mitochondrial OS=Mus musculus GN=Tufm PE=1 SV=1
687	PCMD2_MOUSE	Pcmtd2	41 kDa	0	0	2	Protein-L-isoaspartate O-methyltransferase domain-containing protein 2 OS=Mus musculus GN=Pcmtd2 PE=2 SV=1
688	Q3TSA8_MOUSE (+1)	Scamp1	32 kDa	0	2	1	Secretory carrier-associated membrane protein OS=Mus musculus GN=Scamp1 PE=1 SV=1
689	RAB21_MOUSE	Rab21	24 kDa	2	1	1	Ras-related protein Rab-21 OS=Mus musculus GN=Rab21 PE=1 SV=4
690	sp|HBB_HUMAN|		16 kDa	0	5	0	sp|HBB_HUMAN|
691	A0A0B4J1L4_MOUSE (+1)	Obsl1	114 kDa	0	2	0	Obscurin-like protein 1 OS=Mus musculus GN=Obsl1 PE=1 SV=1
692	D3YW09_MOUSE (+3)	Sf3a2	22 kDa	1	2	1	Splicing factor 3A subunit 2 OS=Mus musculus GN=Sf3a2 PE=1 SV=1
693	PURB_MOUSE	Purb	34 kDa	0	1	2	Transcriptional activator protein Pur-beta OS=Mus musculus GN=Purb PE=1 SV=3
694	Q8C483_MOUSE (+1)	Sars	61 kDa	0	1	2	Serine--tRNA ligase, cytoplasmic OS=Mus musculus GN=Sars PE=1 SV=1
695	A0A1B0GRX7_MOUSE (+2)	Cyth2	45 kDa	0	2	3	Cytohesin-2 OS=Mus musculus GN=Cyth2 PE=1 SV=1
696	PSB2_MOUSE	Psmb2	23 kDa	0	2	1	Proteasome subunit beta type-2 OS=Mus musculus GN=Psmb2 PE=1 SV=1
697	E0CZ72_MOUSE (+1)	Kif2a	84 kDa	0	0	2	Kinesin-like protein OS=Mus musculus GN=Kif2a PE=1 SV=1
698	F8VPY2_MOUSE (+1)	Taf5	87 kDa	0	1	3	Transcription initiation factor TFIID subunit 5 OS=Mus musculus GN=Taf5 PE=1 SV=1
699	SUCB2_MOUSE	Suclg2	47 kDa	0	3	0	Succinate--CoA ligase [GDP-forming] subunit beta, mitochondrial OS=Mus musculus GN=Suclg2 PE=1 SV=3
700	TERA_MOUSE	Vcp	89 kDa	0	0	3	Transitional endoplasmic reticulum ATPase OS=Mus musculus GN=Vcp PE=1 SV=4
701	A0A1B0GS58_MOUSE (+1)	Glrx3	42 kDa	0	0	2	Glutaredoxin-3 OS=Mus musculus GN=Glrx3 PE=1 SV=1
702	CAZA2_MOUSE	Capza2	33 kDa	0	2	3	F-actin-capping protein subunit alpha-2 OS=Mus musculus GN=Capza2 PE=1 SV=3
703	CCD92_MOUSE	Ccdc92	35 kDa	0	1	3	Coiled-coil domain-containing protein 92 OS=Mus musculus GN=Ccdc92 PE=1 SV=1
704	DHX29_MOUSE	Dhx29	154 kDa	0	0	2	ATP-dependent RNA helicase DHX29 OS=Mus musculus GN=Dhx29 PE=1 SV=1
705	ERP29_MOUSE	Erp29	29 kDa	0	2	1	Endoplasmic reticulum resident protein 29 OS=Mus musculus GN=Erp29 PE=1 SV=2
706	KAPCA_MOUSE	Prkaca	41 kDa	0	1	2	cAMP-dependent protein kinase catalytic subunit alpha OS=Mus musculus GN=Prkaca PE=1 SV=3
707	CYH3_MOUSE (+1)	Cyth3	46 kDa	0	1	2	Cytohesin-3 OS=Mus musculus GN=Cyth3 PE=1 SV=1
708	GOGA5_MOUSE	Golga5	82 kDa	0	0	2	Golgin subfamily A member 5 OS=Mus musculus GN=Golga5 PE=1 SV=2
709	A0A1W2P6M6_MOUSE (+1)	Gen1	82 kDa	0	2	0	Flap endonuclease GEN homolog 1 (Fragment) OS=Mus musculus GN=Gen1 PE=1 SV=1
710	G5E8A0_MOUSE (+1)	Osbpl11	84 kDa	0	1	2	Oxysterol-binding protein OS=Mus musculus GN=Osbpl11 PE=1 SV=1
711	ARMC8_MOUSE (+1)	Armc8	75 kDa	0	1	2	Armadillo repeat-containing protein 8 OS=Mus musculus GN=Armc8 PE=1 SV=2
712	A0A0R4J233_MOUSE (+2)	Sept10	50 kDa	0	4	4	Septin-10 OS=Mus musculus GN=Sept10 PE=1 SV=1
713	A0A1L1SQE2_MOUSE (+2)	Ahi1	115 kDa	0	2	2	Jouberin OS=Mus musculus GN=Ahi1 PE=1 SV=1
714	A2A6G9_MOUSE (+2)	Lasp1	15 kDa	0	2	1	LIM and SH3 domain protein 1 (Fragment) OS=Mus musculus GN=Lasp1 PE=1 SV=1
715	AKP8L_MOUSE (+1)	Akap8l	71 kDa	0	2	1	A-kinase anchor protein 8-like OS=Mus musculus GN=Akap8l PE=1 SV=1
716	ARFG2_MOUSE	Arfgap2	57 kDa	0	2	1	ADP-ribosylation factor GTPase-activating protein 2 OS=Mus musculus GN=Arfgap2 PE=1 SV=1
717	DBNL_MOUSE	Dbnl	49 kDa	0	1	2	Drebrin-like protein OS=Mus musculus GN=Dbnl PE=1 SV=2
718	E9Q9D6_MOUSE (+3)	R3hdm2	107 kDa	0	2	2	R3H domain-containing protein 2 OS=Mus musculus GN=R3hdm2 PE=1 SV=1
719	F8VQC1_MOUSE	Srp72	75 kDa	0	2	0	Signal recognition particle subunit SRP72 OS=Mus musculus GN=Srp72 PE=1 SV=1
720	GLU2B_MOUSE	Prkcsh	59 kDa	0	1	2	Glucosidase 2 subunit beta OS=Mus musculus GN=Prkcsh PE=1 SV=1
721	KITH_MOUSE	Tk1	26 kDa	1	0	2	Thymidine kinase, cytosolic OS=Mus musculus GN=Tk1 PE=1 SV=3
722	LN28A_MOUSE	Lin28a	23 kDa	0	0	2	Protein lin-28 homolog A OS=Mus musculus GN=Lin28a PE=1 SV=1
723	PHAR4_MOUSE	Phactr4	77 kDa	0	2	2	Phosphatase and actin regulator 4 OS=Mus musculus GN=Phactr4 PE=1 SV=2
724	PUR4_MOUSE	Pfas	145 kDa	0	1	2	Phosphoribosylformylglycinamidine synthase OS=Mus musculus GN=Pfas PE=1 SV=1
725	Q9R1R8_MOUSE (+1)	Rdh11	33 kDa	0	2	1	Retinol dehydrogenase 11 OS=Mus musculus GN=Rdh11 PE=1 SV=1
726	TADA1_MOUSE	Tada1	37 kDa	0	0	2	Transcriptional adapter 1 OS=Mus musculus GN=Tada1 PE=2 SV=1
727	UCHL5_MOUSE	Uchl5	38 kDa	0	2	1	Ubiquitin carboxyl-terminal hydrolase isozyme L5 OS=Mus musculus GN=Uchl5 PE=1 SV=2
728	ECHM_MOUSE	Echs1	31 kDa	1	2	0	Enoyl-CoA hydratase, mitochondrial OS=Mus musculus GN=Echs1 PE=1 SV=1
729	CSN5_MOUSE	Cops5	38 kDa	0	1	2	COP9 signalosome complex subunit 5 OS=Mus musculus GN=Cops5 PE=1 SV=3
730	SBDS_MOUSE	Sbds	29 kDa	1	2	0	Ribosome maturation protein SBDS OS=Mus musculus GN=Sbds PE=1 SV=4
731	SF3B4_MOUSE	Sf3b4	44 kDa	1	2	1	Splicing factor 3B subunit 4 OS=Mus musculus GN=Sf3b4 PE=1 SV=1
732	ALG2_MOUSE (+1)	Alg2	47 kDa	0	2	2	Alpha-1,3/1,6-mannosyltransferase ALG2 OS=Mus musculus GN=Alg2 PE=1 SV=2
733	UN45A_MOUSE [2]	Unc45a	103 kDa	0	0	2	Cluster of Protein unc-45 homolog A OS=Mus musculus GN=Unc45a PE=1 SV=2 (UN45A_MOUSE)
734	E9QMU1_MOUSE (+2)	Kif7	152 kDa	0	0	3	Kinesin-like protein KIF7 OS=Mus musculus GN=Kif7 PE=1 SV=1
735	Q8C8S6_MOUSE (+1)	Syt6	49 kDa	0	3	0	Synaptotagmin-6 OS=Mus musculus GN=Syt6 PE=1 SV=1
736	WRIP1_MOUSE	Wrnip1	72 kDa	0	0	2	ATPase WRNIP1 OS=Mus musculus GN=Wrnip1 PE=1 SV=2
737	EDC3_MOUSE	Edc3	56 kDa	0	0	2	Enhancer of mRNA-decapping protein 3 OS=Mus musculus GN=Edc3 PE=1 SV=1
738	LRC58_MOUSE	Lrrc58	40 kDa	0	0	2	Leucine-rich repeat-containing protein 58 OS=Mus musculus GN=Lrrc58 PE=2 SV=1
739	Q3TKX1_MOUSE (+1)	Atp6ap1	46 kDa	0	2	0	ATPase, H+ transporting, lysosomal accessory protein OS=Mus musculus GN=Atp6ap1 PE=1 SV=1
740	A0A0A6YWG8_MOUSE (+2)	Actl6a	27 kDa	0	2	0	Actin-like protein 6A (Fragment) OS=Mus musculus GN=Actl6a PE=1 SV=1
741	A0A286YDB3_MOUSE (+1)	Tbc1d5	94 kDa	0	2	1	TBC1 domain family member 5 OS=Mus musculus GN=Tbc1d5 PE=1 SV=1
742	B2RXQ2_MOUSE (+1)	Ppfia1	143 kDa	0	1	2	Ppfia1 protein OS=Mus musculus GN=Ppfia1 PE=1 SV=1
743	CAPR1_MOUSE	Caprin1	78 kDa	0	0	3	Caprin-1 OS=Mus musculus GN=Caprin1 PE=1 SV=2
744	CND2_MOUSE	Ncaph	82 kDa	0	1	2	Condensin complex subunit 2 OS=Mus musculus GN=Ncaph PE=1 SV=1
745	CNOT8_MOUSE	Cnot8	34 kDa	0	1	2	CCR4-NOT transcription complex subunit 8 OS=Mus musculus GN=Cnot8 PE=2 SV=1
746	EXOS4_MOUSE	Exosc4	26 kDa	0	2	1	Exosome complex component RRP41 OS=Mus musculus GN=Exosc4 PE=1 SV=3
747	KLF16_MOUSE	Klf16	26 kDa	0	1	2	Krueppel-like factor 16 OS=Mus musculus GN=Klf16 PE=1 SV=2
748	LIN54_MOUSE	Lin54	80 kDa	0	0	2	Protein lin-54 homolog OS=Mus musculus GN=Lin54 PE=2 SV=2
749	MLF2_MOUSE	Mlf2	28 kDa	0	2	1	Myeloid leukemia factor 2 OS=Mus musculus GN=Mlf2 PE=1 SV=1
750	NEDD1_MOUSE	Nedd1	71 kDa	0	2	1	Protein NEDD1 OS=Mus musculus GN=Nedd1 PE=1 SV=2
751	PSB4_MOUSE	Psmb4	29 kDa	0	1	2	Proteasome subunit beta type-4 OS=Mus musculus GN=Psmb4 PE=1 SV=1
752	Q80ZX0_MOUSE	Sec24b	136 kDa	0	0	2	Sec24-related gene family, member B (S. cerevisiae) OS=Mus musculus GN=Sec24b PE=1 SV=1
753	RPAP3_MOUSE	Rpap3	74 kDa	0	1	2	RNA polymerase II-associated protein 3 OS=Mus musculus GN=Rpap3 PE=1 SV=1
754	SEC13_MOUSE	Sec13	36 kDa	0	2	1	Protein SEC13 homolog OS=Mus musculus GN=Sec13 PE=1 SV=3
755	SYAC_MOUSE	Aars	107 kDa	0	2	0	Alanine--tRNA ligase, cytoplasmic OS=Mus musculus GN=Aars PE=1 SV=1
756	T2FA_MOUSE	Gtf2f1	57 kDa	0	0	2	General transcription factor IIF subunit 1 OS=Mus musculus GN=Gtf2f1 PE=1 SV=2
757	A0A0R4J1I0_MOUSE (+1)	Rcor2	53 kDa	0	0	2	REST corepressor 2 OS=Mus musculus GN=Rcor2 PE=1 SV=1
758	D3YXZ3_MOUSE (+2)	Klc2	68 kDa	0	1	4	Kinesin light chain 2 OS=Mus musculus GN=Klc2 PE=1 SV=1
759	B2RUJ2_MOUSE (+2)	Erbin	145 kDa	0	2	0	Erbb2ip protein OS=Mus musculus GN=Erbin PE=1 SV=1
760	sp|CATA_HUMAN|		60 kDa	0	2	0	sp|CATA_HUMAN|
761	Q6P5B5_MOUSE	Fxr2	74 kDa	0	3	4	Fragile X mental retardation syndrome-related protein 2 OS=Mus musculus GN=Fxr2 PE=1 SV=1
762	DSG1A_MOUSE [3]	Dsg1a	115 kDa	0	1	2	Cluster of Desmoglein-1-alpha OS=Mus musculus GN=Dsg1a PE=2 SV=2 (DSG1A_MOUSE)
763	A0A1Y7VJH3_MOUSE [4]	Ppp1r13b	104 kDa	0	0	2	Cluster of Apoptosis-stimulating of p53 protein 1 (Fragment) OS=Mus musculus GN=Ppp1r13b PE=1 SV=1 (A0A1Y7VJH3_MOUSE)
764	ABR_MOUSE (+1)	Abr	98 kDa	0	1	3	Active breakpoint cluster region-related protein OS=Mus musculus GN=Abr PE=1 SV=1
765	ANR52_MOUSE	Ankrd52	115 kDa	0	0	2	Serine/threonine-protein phosphatase 6 regulatory ankyrin repeat subunit C OS=Mus musculus GN=Ankrd52 PE=1 SV=1
766	CP110_MOUSE	Ccp110	111 kDa	0	2	0	Centriolar coiled-coil protein of 110 kDa OS=Mus musculus GN=Ccp110 PE=1 SV=1
767	CRTC3_MOUSE	Crtc3	67 kDa	0	2	0	CREB-regulated transcription coactivator 3 OS=Mus musculus GN=Crtc3 PE=1 SV=2
768	ECHB_MOUSE	Hadhb	51 kDa	0	2	0	Trifunctional enzyme subunit beta, mitochondrial OS=Mus musculus GN=Hadhb PE=1 SV=1
769	IMPA1_MOUSE (+2)	Impa1	30 kDa	0	2	0	Inositol monophosphatase 1 OS=Mus musculus GN=Impa1 PE=1 SV=1
770	SHQ1_MOUSE	Shq1	63 kDa	0	2	0	Protein SHQ1 homolog OS=Mus musculus GN=Shq1 PE=1 SV=2
771	SMC3_MOUSE	Smc3	142 kDa	0	0	2	Structural maintenance of chromosomes protein 3 OS=Mus musculus GN=Smc3 PE=1 SV=2
772	VPS50_MOUSE	Vps50	111 kDa	0	2	0	Syndetin OS=Mus musculus GN=Vps50 PE=1 SV=2
773	BASP1_MOUSE	Basp1	22 kDa	2	0	0	Brain acid soluble protein 1 OS=Mus musculus GN=Basp1 PE=1 SV=3
774	A0A0G2JG95_MOUSE (+1)	Pgam5	20 kDa	0	2	0	Serine/threonine-protein phosphatase PGAM5, mitochondrial (Fragment) OS=Mus musculus GN=Pgam5 PE=1 SV=1
775	Q20BD0_MOUSE (+2)	Hnrnpab	36 kDa	2	2	1	Heterogeneous nuclear ribonucleoprotein A/B OS=Mus musculus GN=Hnrnpab PE=1 SV=1
776	A0A0J9YVJ3_MOUSE	Slc25a22	10 kDa	0	1	2	Mitochondrial glutamate carrier 1 (Fragment) OS=Mus musculus GN=Slc25a22 PE=1 SV=1
777	KRT35_MOUSE	Krt35	51 kDa	9	13	13	Keratin, type I cuticular Ha5 OS=Mus musculus GN=Krt35 PE=1 SV=1
778	E9Q2X5_MOUSE	Oprm1	39 kDa	3	6	5	Mu-type opioid receptor OS=Mus musculus GN=Oprm1 PE=1 SV=1
