# Supplementary material for: Proximity‐dependent biotinylation reveals an interaction between ubiquitin‐specific peptidase 46 and centrosome‐related proteins
Source: FEBS Open Bio. 2024 Oct 31;15(1):151–64. doi: 10.1002/2211-5463.13918 (PMC11705415; doi:10.1002/2211-5463.13918)
Supplement: Supplementary file 3 — Table S3. The list of identified proteins after eliminating nonspecific proteins. [file FEB4-15-151-s002.xlsx]

## Sheet: Table S3
Table S3. The list of identified proteins after eliminating non-specific proteins.
		Total Spectrum Count
Protein name	Molecular Weight	Neuro2a	UPS46-WT-BioID-KI	UPS46-DK92-BioID-KI
Wdr48	76 kDa	0	128	146
Wdr20	63 kDa	0	53	39
Usp46	42 kDa	0	46	58
Dmwd	70 kDa	0	18	19
Phlpp1	182 kDa	0	17	18
Afdn	207 kDa	0	17	11
Copa	138 kDa	0	16	20
Fkbp4	52 kDa	0	15	16
Dnajc7	56 kDa	0	14	32
Dpysl3	74 kDa	0	14	24
Inpp5f	128 kDa	0	12	16
Snx4	52 kDa	0	12	13
Birc6	532 kDa	0	11	14
Dctn2	44 kDa	0	11	14
Actr1a	43 kDa	0	10	15
Kars	68 kDa	0	10	14
Tab1	55 kDa	0	10	13
Aldh9a1	54 kDa	0	10	11
Sept11	49 kDa	0	10	14
Dnaja2	46 kDa	0	9	19
Wwc2	133 kDa	0	9	14
Haus4	42 kDa	0	9	10
Haus1	31 kDa	0	9	10
Etl4	218 kDa	0	9	0
Kiaa1524	102 kDa	0	8	6
Ago2	97 kDa	0	8	8
Crmp1	62 kDa	0	8	11
Eif3h	40 kDa	0	7	8
Sipa1l2	187 kDa	0	7	2
Rufy3	75 kDa	0	7	11
Dnajb12	42 kDa	0	7	5
Lrrc47	66 kDa	0	6	7
Asns	64 kDa	0	6	12
Bcr	143 kDa	0	6	15
Cope	35 kDa	0	6	7
Eif3m	43 kDa	0	6	5
Haus3	66 kDa	0	6	9
Snx19	110 kDa	0	6	8
Abce1	67 kDa	0	6	6
Zwint	29 kDa	0	6	4
Strn3	87 kDa	0	6	6
Wdr82	35 kDa	0	6	4
Ccdc88a	216 kDa	0	6	2
Dync1h1	532 kDa	0	5	12
Frmd4a	81 kDa	0	5	11
Phlpp2	150 kDa	0	5	10
Sirt2	43 kDa	0	5	15
Sept5	43 kDa	0	5	8
Wwox	47 kDa	0	5	3
Ppp6r1	95 kDa	0	5	7
Aak1	103 kDa	0	5	7
Fam76a	35 kDa	0	5	5
Taf7	39 kDa	0	5	2
Nbea	327 kDa	0	5	3
Fxr1	76 kDa	0	5	4
Pdia5	59 kDa	0	5	2
Cyb5r3	16 kDa	0	5	1
Dsn1	40 kDa	0	5	2
Vps51	86 kDa	0	5	5
Washc1	52 kDa	0	5	3
Lin7c	22 kDa	0	5	1
Snx25	112 kDa	0	4	6
Nudcd3	41 kDa	0	4	4
Psmb1	26 kDa	0	4	4
Cpeb4	80 kDa	0	4	3
Haus5	70 kDa	0	4	6
Ddx1	83 kDa	0	4	6
Elp1	150 kDa	0	4	7
Rpl23a-ps3	18 kDa	0	4	3
Mapk8ip3	143 kDa	0	4	7
Smc2	134 kDa	0	4	4
Ascc2	86 kDa	0	4	2
Slain2	62 kDa	0	4	2
Cbx8	40 kDa	0	4	1
Ccdc115	20 kDa	0	4	2
Snx7	51 kDa	0	4	4
Polr2e	25 kDa	0	4	5
Dpysl2	62 kDa	0	4	7
Lrba	309 kDa	0	4	2
Mbip	38 kDa	0	4	3
Strn4	82 kDa	0	4	5
Snap29	30 kDa	0	4	0
Unc5b	104 kDa	0	4	0
Snrpa	27 kDa	0	4	1
Casp3	31 kDa	0	4	2
Capn6	75 kDa	0	4	0
Fmr1	67 kDa	0	4	5
Micall2	99 kDa	0	4	0
Unc5c	103 kDa	0	4	0
Sept10	50 kDa	0	4	4
Upf1	124 kDa	0	3	5
Ppp6c	33 kDa	0	3	7
Eif4h	27 kDa	0	3	2
Snx6	47 kDa	0	3	5
Tbcb	27 kDa	0	3	5
Dctn4	53 kDa	0	3	7
Eif3l	67 kDa	0	3	7
Haus7	41 kDa	0	3	5
Usp47	157 kDa	0	3	6
Psmc4	44 kDa	0	3	2
Rack1	35 kDa	0	3	4
Ppat	57 kDa	0	3	3
Gcn1	293 kDa	0	3	2
Eef1b	25 kDa	0	3	0
Psmd7	37 kDa	0	3	5
Snx5	47 kDa	0	3	4
Wdr45	15 kDa	0	3	4
Prkag1	38 kDa	0	3	4
Cops4	46 kDa	0	3	4
Drg2	41 kDa	0	3	3
Pask	151 kDa	0	3	3
Pdxdc1	87 kDa	0	3	3
Haus2	27 kDa	0	3	0
Tab2	76 kDa	0	3	3
Gtf2b	35 kDa	0	3	2
Tmem199	23 kDa	0	3	0
Rab3gap2	153 kDa	0	3	1
Dhcr7	54 kDa	0	3	2
Tubgcp2	103 kDa	0	3	2
Rhox5	23 kDa	0	3	0
Atp6ap2	39 kDa	0	3	1
Smg7	127 kDa	0	3	1
Ascc1	41 kDa	0	3	1
Dtd1	23 kDa	0	3	3
Vps45	65 kDa	0	3	2
Rhox2a	20 kDa	0	3	2
Slc25a10	32 kDa	0	3	1
Syt6	49 kDa	0	3	0
Fxr2	74 kDa	0	3	4
Herc1	533 kDa	0	2	14
Map3k7	67 kDa	0	2	8
Vps53	94 kDa	0	2	3
Rpap1	155 kDa	0	2	1
Csnk2a1	45 kDa	0	2	2
Eif2ak3	125 kDa	0	2	6
Spata5	97 kDa	0	2	2
Usp9x	290 kDa	0	2	2
Use1	31 kDa	0	2	3
Dnajc8	26 kDa	0	2	2
Cyfip1	145 kDa	0	2	5
Uhrf1bp1l	162 kDa	0	2	2
Strip1	96 kDa	0	2	3
Tomm34	34 kDa	0	2	1
Mob2	30 kDa	0	2	3
Glo1	21 kDa	0	2	2
Prkaa1	64 kDa	0	2	4
Arpin	25 kDa	0	2	2
Cdr2l	53 kDa	0	2	3
Ppp2ca	36 kDa	0	2	3
Taf8	34 kDa	0	2	2
Htra2	46 kDa	0	2	3
Ddb1	127 kDa	0	2	4
Ddx6	54 kDa	0	2	3
Uchl1	25 kDa	0	2	1
Dock7	238 kDa	0	2	1
Cenph	28 kDa	0	2	2
Msto1	61 kDa	0	2	2
Pmf1	23 kDa	0	2	2
Clns1a	27 kDa	0	2	2
Wdr92	40 kDa	0	2	4
Rcor1	53 kDa	0	2	2
Stub1	35 kDa	0	2	2
Commd3	22 kDa	0	2	3
Vps52	82 kDa	0	2	2
Eif3k	6 kDa	0	2	2
Ppfibp2	99 kDa	0	2	2
Jpt2	20 kDa	0	2	2
Znf608	162 kDa	0	2	1
H2-K1	42 kDa	0	2	0
Arfip1	38 kDa	0	2	3
Spag9	146 kDa	0	2	7
Aven	24 kDa	0	2	0
Psma3	28 kDa	0	2	2
Nck1	43 kDa	0	2	1
Snap25	23 kDa	0	2	0
Cdc37	45 kDa	0	2	0
Scamp1	32 kDa	0	2	1
Obsl1	114 kDa	0	2	0
Cyth2	45 kDa	0	2	3
Psmb2	23 kDa	0	2	1
Erp29	29 kDa	0	2	1
Gen1	82 kDa	0	2	0
Ahi1	115 kDa	0	2	2
Akap8l	71 kDa	0	2	1
Arfgap2	57 kDa	0	2	1
R3hdm2	107 kDa	0	2	2
Srp72	75 kDa	0	2	0
Uchl5	38 kDa	0	2	1
Alg2	47 kDa	0	2	2
Atp6ap1	46 kDa	0	2	0
Actl6a	27 kDa	0	2	0
Tbc1d5	94 kDa	0	2	1
Exosc4	26 kDa	0	2	1
Mlf2	28 kDa	0	2	1
Nedd1	71 kDa	0	2	1
Aars	107 kDa	0	2	0
Erbin	145 kDa	0	2	0
Ccp110	111 kDa	0	2	0
Crtc3	67 kDa	0	2	0
Impa1	30 kDa	0	2	0
Shq1	63 kDa	0	2	0
Vps50	111 kDa	0	2	0
Pgam5	20 kDa	0	2	0
Gphn	84 kDa	0	1	3
Dctn3	21 kDa	0	1	5
Psmd3	61 kDa	0	1	5
Dgkh	127 kDa	0	1	4
Nudt5	24 kDa	0	1	5
Ap3s1	22 kDa	0	1	3
Hmg20b	36 kDa	0	1	5
Rfc5	38 kDa	0	1	2
Nckap1	130 kDa	0	1	4
Hgs	86 kDa	0	1	4
Eef2k	82 kDa	0	1	4
Nup93	93 kDa	0	1	6
Sh2b2	67 kDa	0	1	5
Tpgs1	33 kDa	0	1	2
Git1	85 kDa	0	1	4
Psma5	26 kDa	0	1	5
Tbk1	83 kDa	0	1	4
Hivep2	267 kDa	0	1	3
Dcaf7	39 kDa	0	1	2
Irs2	137 kDa	0	1	3
Stam2	57 kDa	0	1	4
Uggt1	176 kDa	0	1	2
Tarsl2	91 kDa	0	1	2
Hax1	31 kDa	0	1	2
Csnk1a1	43 kDa	0	1	2
Crybg3	114 kDa	0	1	2
Psmd6	46 kDa	0	1	2
Ddhd2	80 kDa	0	1	2
Rad51	37 kDa	0	1	3
Strn	86 kDa	0	1	2
Gm4779	60 kDa	0	1	2
Purb	34 kDa	0	1	2
Sars	61 kDa	0	1	2
Taf5	87 kDa	0	1	3
Ccdc92	35 kDa	0	1	3
Prkaca	41 kDa	0	1	2
Cyth3	46 kDa	0	1	2
Armc8	75 kDa	0	1	2
Cops5	38 kDa	0	1	2
Ppfia1	143 kDa	0	1	2
Cnot8	34 kDa	0	1	2
Klf16	26 kDa	0	1	2
Psmb4	29 kDa	0	1	2
Klc2	68 kDa	0	1	4
Dsg1a	115 kDa	0	1	2
Abr	98 kDa	0	1	3
Slc25a22	10 kDa	0	1	2
Ubr4	572 kDa	0	0	7
Nxf3	64 kDa	0	0	8
Pde4d	86 kDa	0	0	2
Map4k4	145 kDa	0	0	7
Huwe1	483 kDa	0	0	3
Ubfd1	40 kDa	0	0	3
Vac14	88 kDa	0	0	4
Vgf	68 kDa	0	0	4
Hap1	70 kDa	0	0	2
Hook3	83 kDa	0	0	4
Shtn1	71 kDa	0	0	4
Diaph1	136 kDa	0	0	2
Tubgcp3	103 kDa	0	0	2
Igbp1	39 kDa	0	0	2
Shank2	135 kDa	0	0	4
Fcho2	89 kDa	0	0	4
Pdzd8	128 kDa	0	0	3
Sik3	151 kDa	0	0	3
Yars	63 kDa	0	0	4
Synj1	176 kDa	0	0	3
Elp2	93 kDa	0	0	4
Plcxd3	36 kDa	0	0	4
Gch1	27 kDa	0	0	2
Vps13a	359 kDa	0	0	2
Pcmtd2	41 kDa	0	0	2
Kif2a	84 kDa	0	0	2
Glrx3	42 kDa	0	0	2
Lin28a	23 kDa	0	0	2
Tada1	37 kDa	0	0	2
Kif7	152 kDa	0	0	3
Edc3	56 kDa	0	0	2
Lrrc58	40 kDa	0	0	2
Gtf2f1	57 kDa	0	0	2
Rcor2	53 kDa	0	0	2
Ppp1r13b	104 kDa	0	0	2
Ankrd52	115 kDa	0	0	2
